# Supplementary material for: Bioactive diterpenoids impact the composition of the root-associated microbiome in maize (Zea mays)
Source: Sci Rep. 2021 Jan 11;11:333. doi: 10.1038/s41598-020-79320-z (PMC7801432; doi:10.1038/s41598-020-79320-z)
Supplement: Supplementary file 3 — Supplementary Tables. [file 41598_2020_79320_MOESM3_ESM.xlsx]

## Sheet: Sheet1
shared name	rt	mz	ionization_mode	p.value	Estimated difference enriched in Zman2 (positive) or WT (negative)	GNPSLinkout_Cluster	GNPSLinkout_Network	cluster index	componentindex	Adduct	Analog:Adduct	Analog:Compound_Name	Analog:Compound_Source	Analog:Data_Collector	Analog:GNPSLibraryURL	Analog:INCHI	Analog:Instrument	Analog:Ion_Source	Analog:IonMode	Analog:Library_Class	Analog:MassDiff	Analog:MQScore	Analog:MZErrorPPM	Analog:PI	Analog:SharedPeaks	Analog:Smiles	Analog:SpectrumID	Analog:tags	Compound_Name	Compound_Source	Data_Collector	GNPSLibraryURL			INCHI	Instrument	Ion_Source	IonMode	Library_Class	MassDiff	MQScore	MZErrorPPM	PI	SharedPeaks	Smiles	SpectrumID
positive-12044	5.40988	269.227	positive	0.0152836	-1.18425e+06	https://gnps.ucsd.edu/ProteoSAFe/result.jsp?task=e934b21c7a3841bbada7ad09611f4330&view=view_all_clusters_withID&show=true#{"main.cluster index_lowerinput":"12044.0","main.cluster index_upperinput":"12044.0"}	https://gnps.ucsd.edu/ProteoSAFe/result.jsp?view=network_displayer&componentindex=12&task=e934b21c7a3841bbada7ad09611f4330&show=true	12044	12	M+H-2H2O	M+H-2H2O	2.alpha.-Methyl-5.alpha.-androstan-3.alpha.-ol-17-one	Isolated	NIST	http://gnps.ucsd.edu/ProteoSAFe/gnpslibraryspectrum.jsp?SpectrumID=CCMSLIB00003495197	InChI=1S/C20H32O2/c1-12-11-20(3)13(10-17(12)21)4-5-14-15-6-7-18(22)19(15,2)9-8-16(14)20/h12-17,21H,4-11H2,1-3H3/t12-,13+,14+,15+,16+,17+,19+,20+/m1/s1	HCD	ESI	Positive	3	0.000305176	0.875059	1.13353	NIST	13	CC1CC2(C(CCC3C2CCC4(C3CCC4=O)C)CC1O)C	CCMSLIB00003495197		2.alpha.-Methyl-5.alpha.-androstan-3.alpha.-ol-17-one	Isolated	NIST	http://gnps.ucsd.edu/ProteoSAFe/gnpslibraryspectrum.jsp?SpectrumID=CCMSLIB00003495197			InChI=1S/C20H32O2/c1-12-11-20(3)13(10-17(12)21)4-5-14-15-6-7-18(22)19(15,2)9-8-16(14)20/h12-17,21H,4-11H2,1-3H3/t12-,13+,14+,15+,16+,17+,19+,20+/m1/s1	HCD	ESI	Positive	3	0.000305176	0.875059	1.13353	NIST	13	CC1CC2(C(CCC3C2CCC4(C3CCC4=O)C)CC1O)C	CCMSLIB00003495197
positive-12410	5.43136	287.237	positive	0.0325385	-717272	https://gnps.ucsd.edu/ProteoSAFe/result.jsp?task=e934b21c7a3841bbada7ad09611f4330&view=view_all_clusters_withID&show=true#{"main.cluster index_lowerinput":"12410.0","main.cluster index_upperinput":"12410.0"}	This Node is a Singleton	12410	-1	M+H-H2O	M+H-H2O	2.alpha.-Methyl-5.alpha.-androstan-3.alpha.-ol-17-one	Isolated	NIST	http://gnps.ucsd.edu/ProteoSAFe/gnpslibraryspectrum.jsp?SpectrumID=CCMSLIB00003495174	InChI=1S/C20H32O2/c1-12-11-20(3)13(10-17(12)21)4-5-14-15-6-7-18(22)19(15,2)9-8-16(14)20/h12-17,21H,4-11H2,1-3H3/t12-,13+,14+,15+,16+,17+,19+,20+/m1/s1	HCD	ESI	Positive	3	0.000305176	0.713289	1.06245	NIST	10	CC1CC2(C(CCC3C2CCC4(C3CCC4=O)C)CC1O)C	CCMSLIB00003495174		2.alpha.-Methyl-5.alpha.-androstan-3.alpha.-ol-17-one	Isolated	NIST	http://gnps.ucsd.edu/ProteoSAFe/gnpslibraryspectrum.jsp?SpectrumID=CCMSLIB00003495174			InChI=1S/C20H32O2/c1-12-11-20(3)13(10-17(12)21)4-5-14-15-6-7-18(22)19(15,2)9-8-16(14)20/h12-17,21H,4-11H2,1-3H3/t12-,13+,14+,15+,16+,17+,19+,20+/m1/s1	HCD	ESI	Positive	3	0.000305176	0.713289	1.06245	NIST	10	CC1CC2(C(CCC3C2CCC4(C3CCC4=O)C)CC1O)C	CCMSLIB00003495174
positive-3685	6.53923	203.18	positive	0.0342196	-2708480	https://gnps.ucsd.edu/ProteoSAFe/result.jsp?task=e934b21c7a3841bbada7ad09611f4330&view=view_all_clusters_withID&show=true#{"main.cluster index_lowerinput":"3685.0","main.cluster index_upperinput":"3685.0"}	https://gnps.ucsd.edu/ProteoSAFe/result.jsp?view=network_displayer&componentindex=973&task=e934b21c7a3841bbada7ad09611f4330&show=true	3685	973	203.2	203.2	5.alpha.-Cholest-7-en-3.beta.-ol	Isolated	NIST	http://gnps.ucsd.edu/ProteoSAFe/gnpslibraryspectrum.jsp?SpectrumID=CCMSLIB00003718466	N/A	IT/ion trap	ESI	Positive	3	0.0202942	0.791396	99.873	NIST	8	N/A	CCMSLIB00003718466		5.alpha.-Cholest-7-en-3.beta.-ol	Isolated	NIST	http://gnps.ucsd.edu/ProteoSAFe/gnpslibraryspectrum.jsp?SpectrumID=CCMSLIB00003718466			N/A	IT/ion trap	ESI	Positive	3	0.0202942	0.791396	99.873	NIST	8	N/A	CCMSLIB00003718466
positive-15217	0.535588	268.104	positive	0.0290895	1.65768e+07	https://gnps.ucsd.edu/ProteoSAFe/result.jsp?task=e934b21c7a3841bbada7ad09611f4330&view=view_all_clusters_withID&show=true#{"main.cluster index_lowerinput":"15217.0","main.cluster index_upperinput":"15217.0"}	https://gnps.ucsd.edu/ProteoSAFe/result.jsp?view=network_displayer&componentindex=329&task=e934b21c7a3841bbada7ad09611f4330&show=true	15217	329	M+H	M+H	ADENOSINE	Commercial standard	Prasad	http://gnps.ucsd.edu/ProteoSAFe/gnpslibraryspectrum.jsp?SpectrumID=CCMSLIB00000578029	N/A	Q-Exactive Plus	LC-ESI	Positive	1	0.00439453	0.97273	16.3914	Alexandrov Theodore	7	C1=NC2=C(C(=N1)N)N=CN2C3C(C(C(O3)CO)O)O	CCMSLIB00000578029		ADENOSINE	Commercial standard	Prasad	http://gnps.ucsd.edu/ProteoSAFe/gnpslibraryspectrum.jsp?SpectrumID=CCMSLIB00000578029			N/A	Q-Exactive Plus	LC-ESI	Positive	1	0.00439453	0.97273	16.3914	Alexandrov Theodore	7	C1=NC2=C(C(=N1)N)N=CN2C3C(C(C(O3)CO)O)O	CCMSLIB00000578029
positive-8850	8.69353	613.484	positive	0.0154605	2.42629e+06	https://gnps.ucsd.edu/ProteoSAFe/result.jsp?task=e934b21c7a3841bbada7ad09611f4330&view=view_all_clusters_withID&show=true#{"main.cluster index_lowerinput":"8850.0","main.cluster index_upperinput":"8850.0"}	https://gnps.ucsd.edu/ProteoSAFe/result.jsp?view=network_displayer&componentindex=10&task=e934b21c7a3841bbada7ad09611f4330&show=true	8850	10	M+H	M+H	Dilinolenin (9c,12c,15c)	Isolated	NIST	http://gnps.ucsd.edu/ProteoSAFe/gnpslibraryspectrum.jsp?SpectrumID=CCMSLIB00003302799	InChI=1S/C39H64O5/c1-3-5-7-9-11-13-15-17-19-21-23-25-27-29-31-33-38(41)43-36-37(35-40)44-39(42)34-32-30-28-26-24-22-20-18-16-14-12-10-8-6-4-2/h5-8,11-14,17-20,37,40H,3-4,9-10,15-16,21-36H2,1-2H3/b7-5-,8-6-,13-11-,14-12-,19-17-,20-18-	HCD	ESI	Positive	3	0.000793457	0.805545	1.29336	NIST	23	CCC=CCC=CCC=CCCCCCCCC(=O)OCC(CO)OC(=O)CCCCCCCC=CCC=CCC=CCC	CCMSLIB00003302799		Dilinolenin (9c,12c,15c)	Isolated	NIST	http://gnps.ucsd.edu/ProteoSAFe/gnpslibraryspectrum.jsp?SpectrumID=CCMSLIB00003302799			InChI=1S/C39H64O5/c1-3-5-7-9-11-13-15-17-19-21-23-25-27-29-31-33-38(41)43-36-37(35-40)44-39(42)34-32-30-28-26-24-22-20-18-16-14-12-10-8-6-4-2/h5-8,11-14,17-20,37,40H,3-4,9-10,15-16,21-36H2,1-2H3/b7-5-,8-6-,13-11-,14-12-,19-17-,20-18-	HCD	ESI	Positive	3	0.000793457	0.805545	1.29336	NIST	23	CCC=CCC=CCC=CCCCCCCCC(=O)OCC(CO)OC(=O)CCCCCCCC=CCC=CCC=CCC	CCMSLIB00003302799
positive-2411	4.81707	287.237	positive	0.0206638	-5.3609e+06	https://gnps.ucsd.edu/ProteoSAFe/result.jsp?task=e934b21c7a3841bbada7ad09611f4330&view=view_all_clusters_withID&show=true#{"main.cluster index_lowerinput":"2411.0","main.cluster index_upperinput":"2411.0"}	https://gnps.ucsd.edu/ProteoSAFe/result.jsp?view=network_displayer&componentindex=475&task=e934b21c7a3841bbada7ad09611f4330&show=true	2411	475	M+H-H2O	M+H-H2O	Mesterolone	Isolated	NIST	http://gnps.ucsd.edu/ProteoSAFe/gnpslibraryspectrum.jsp?SpectrumID=CCMSLIB00003282798	InChI=1S/C20H32O2/c1-12-10-14(21)11-13-4-5-15-16-6-7-18(22)19(16,2)9-8-17(15)20(12,13)3/h12-13,15-18,22H,4-11H2,1-3H3/t12-,13-,15-,16-,17-,18-,19-,20-/m0/s1	HCD	ESI	Positive	3	0.000305176	0.708951	1.06245	NIST	9	CC1CC(=O)CC2C1(C3CCC4(C(C3CC2)CCC4O)C)C	CCMSLIB00003282798		Mesterolone	Isolated	NIST	http://gnps.ucsd.edu/ProteoSAFe/gnpslibraryspectrum.jsp?SpectrumID=CCMSLIB00003282798			InChI=1S/C20H32O2/c1-12-10-14(21)11-13-4-5-15-16-6-7-18(22)19(16,2)9-8-17(15)20(12,13)3/h12-13,15-18,22H,4-11H2,1-3H3/t12-,13-,15-,16-,17-,18-,19-,20-/m0/s1	HCD	ESI	Positive	3	0.000305176	0.708951	1.06245	NIST	9	CC1CC(=O)CC2C1(C3CCC4(C(C3CC2)CCC4O)C)C	CCMSLIB00003282798
negative-3976	3.4837	579.211	negative	0.0302782	3.15315e+06	https://gnps.ucsd.edu/ProteoSAFe/result.jsp?task=32d80c06e8754f4fa362d9cfe877d7e6&view=view_all_clusters_withID&show=true#{"main.cluster index_lowerinput":"3976.0","main.cluster index_upperinput":"3976.0"}	https://gnps.ucsd.edu/ProteoSAFe/result.jsp?view=network_displayer&componentindex=478&task=32d80c06e8754f4fa362d9cfe877d7e6&show=true	3976	478	M-H	M-H	NCGC00169670-02!(2S,3R,4S,5S,6R)-2-[4-[(3S,3aR,6S,6aR)-3-(4-hydroxy-3,5-dimethoxyphenyl)-1,3,3a,4,6,6a-hexahydrofuro[3,4-c]furan-6-yl]-2,6-dimethoxyphenoxy]-6-(hydroxymethyl)oxane-3,4,5-triol	isolated	lfnothias	http://gnps.ucsd.edu/ProteoSAFe/gnpslibraryspectrum.jsp?SpectrumID=CCMSLIB00000845752	InChI=1S/C28H36O13/c1-34-16-5-12(6-17(35-2)21(16)30)25-14-10-39-26(15(14)11-38-25)13-7-18(36-3)27(19(8-13)37-4)41-28-24(33)23(32)22(31)20(9-29)40-28/h5-8,14-15,20,22-26,28-33H,9-11H2,1-4H3/t14-,15-,20+,22+,23-,24+,25+,26+,28-/m0/s1	Maxis II HD Q-TOF Bruker	LC-ESI	negative	1	0.00152588	0.760862	2.63442	Jadhav/Dorrestein	6	COC1=CC(=CC(OC)=C1O)[C@H]2OC[C@H]3[C@@H]2CO[C@@H]3C4=CC(OC)=C(O[C@@H]5O[C@H](CO)[C@@H](O)[C@H](O)[C@H]5O)C(OC)=C4	CCMSLIB00000845752		NCGC00169670-02!(2S,3R,4S,5S,6R)-2-[4-[(3S,3aR,6S,6aR)-3-(4-hydroxy-3,5-dimethoxyphenyl)-1,3,3a,4,6,6a-hexahydrofuro[3,4-c]furan-6-yl]-2,6-dimethoxyphenoxy]-6-(hydroxymethyl)oxane-3,4,5-triol	isolated	lfnothias	http://gnps.ucsd.edu/ProteoSAFe/gnpslibraryspectrum.jsp?SpectrumID=CCMSLIB00000845752			InChI=1S/C28H36O13/c1-34-16-5-12(6-17(35-2)21(16)30)25-14-10-39-26(15(14)11-38-25)13-7-18(36-3)27(19(8-13)37-4)41-28-24(33)23(32)22(31)20(9-29)40-28/h5-8,14-15,20,22-26,28-33H,9-11H2,1-4H3/t14-,15-,20+,22+,23-,24+,25+,26+,28-/m0/s1	Maxis II HD Q-TOF Bruker	LC-ESI	negative	1	0.00152588	0.760862	2.63442	Jadhav/Dorrestein	6	COC1=CC(=CC(OC)=C1O)[C@H]2OC[C@H]3[C@@H]2CO[C@@H]3C4=CC(OC)=C(O[C@@H]5O[C@H](CO)[C@@H](O)[C@H](O)[C@H]5O)C(OC)=C4	CCMSLIB00000845752
positive-23173	2.8476	541.155	positive	0.0148581	116542	https://gnps.ucsd.edu/ProteoSAFe/result.jsp?task=e934b21c7a3841bbada7ad09611f4330&view=view_all_clusters_withID&show=true#{"main.cluster index_lowerinput":"23173.0","main.cluster index_upperinput":"23173.0"}	https://gnps.ucsd.edu/ProteoSAFe/result.jsp?view=network_displayer&componentindex=456&task=e934b21c7a3841bbada7ad09611f4330&show=true	23173	456	M+Na	M+Na	NCGC00384564-01_C22H30O14_3-O-[(2E)-3-(4-Hydroxy-3-methoxyphenyl)-2-propenoyl]-beta-D-fructofuranosyl alpha-D-glucopyranoside	isolated	lfnothias	http://gnps.ucsd.edu/ProteoSAFe/gnpslibraryspectrum.jsp?SpectrumID=CCMSLIB00000853290	InChI=1S/C22H30O14/c1-32-12-6-10(2-4-11(12)26)3-5-15(27)34-20-17(29)14(8-24)35-22(20,9-25)36-21-19(31)18(30)16(28)13(7-23)33-21/h2-6,13-14,16-21,23-26,28-31H,7-9H2,1H3/b5-3+/t13-,14-,16-,17-,18+,19-,20+,21-,22+/m1/s1	Maxis II HD Q-TOF Bruker	LC-ESI	positive	1	0.00146484	0.80118	2.70689	Jadhav/Dorrestein	6	COC1=C(O)C=CC(=C1)/C=C/C(=O)O[C@H]2[C@H](O)[C@@H](CO)O[C@@]2(CO)O[C@H]3O[C@H](CO)[C@@H](O)[C@H](O)[C@H]3O	CCMSLIB00000853290		NCGC00384564-01_C22H30O14_3-O-[(2E)-3-(4-Hydroxy-3-methoxyphenyl)-2-propenoyl]-beta-D-fructofuranosyl alpha-D-glucopyranoside	isolated	lfnothias	http://gnps.ucsd.edu/ProteoSAFe/gnpslibraryspectrum.jsp?SpectrumID=CCMSLIB00000853290			InChI=1S/C22H30O14/c1-32-12-6-10(2-4-11(12)26)3-5-15(27)34-20-17(29)14(8-24)35-22(20,9-25)36-21-19(31)18(30)16(28)13(7-23)33-21/h2-6,13-14,16-21,23-26,28-31H,7-9H2,1H3/b5-3+/t13-,14-,16-,17-,18+,19-,20+,21-,22+/m1/s1	Maxis II HD Q-TOF Bruker	LC-ESI	positive	1	0.00146484	0.80118	2.70689	Jadhav/Dorrestein	6	COC1=C(O)C=CC(=C1)/C=C/C(=O)O[C@H]2[C@H](O)[C@@H](CO)O[C@@]2(CO)O[C@H]3O[C@H](CO)[C@@H](O)[C@H](O)[C@H]3O	CCMSLIB00000853290
negative-13940	5.00243	255.067	negative	0.0117261	6596.34	https://gnps.ucsd.edu/ProteoSAFe/result.jsp?task=32d80c06e8754f4fa362d9cfe877d7e6&view=view_all_clusters_withID&show=true#{"main.cluster index_lowerinput":"13940.0","main.cluster index_upperinput":"13940.0"}	This Node is a Singleton	13940	-1	[M-H]-	[M-H]-	pinocembrin	isolated	MoNA:VF-NPL-QTOF000621	http://gnps.ucsd.edu/ProteoSAFe/gnpslibraryspectrum.jsp?SpectrumID=CCMSLIB00004718173	InChI=1S/C15H12O4/c16-10-6-11(17)15-12(18)8-13(19-14(15)7-10)9-4-2-1-3-5-9/h1-7,13,16-17H,8H2	ESI-QTOF	N/A	negative	3	0.000808716	0.936517	3.17061	MoNA	10	N/A	CCMSLIB00004718173		pinocembrin	isolated	MoNA:VF-NPL-QTOF000621	http://gnps.ucsd.edu/ProteoSAFe/gnpslibraryspectrum.jsp?SpectrumID=CCMSLIB00004718173			InChI=1S/C15H12O4/c16-10-6-11(17)15-12(18)8-13(19-14(15)7-10)9-4-2-1-3-5-9/h1-7,13,16-17H,8H2	ESI-QTOF	N/A	negative	3	0.000808716	0.936517	3.17061	MoNA	10	N/A	CCMSLIB00004718173
positive-38890	7.8279	273.258	positive	0.0226875	6.03622e+06	https://gnps.ucsd.edu/ProteoSAFe/result.jsp?task=e934b21c7a3841bbada7ad09611f4330&view=view_all_clusters_withID&show=true#{"main.cluster index_lowerinput":"38890.0","main.cluster index_upperinput":"38890.0"}	https://gnps.ucsd.edu/ProteoSAFe/result.jsp?view=network_displayer&componentindex=12&task=e934b21c7a3841bbada7ad09611f4330&show=true	38890	12	M+H-2H2O	M+H-2H2O	Sclareol	Isolated	NIST	http://gnps.ucsd.edu/ProteoSAFe/gnpslibraryspectrum.jsp?SpectrumID=CCMSLIB00003573662	InChI=1S/C20H36O2/c1-7-18(4,21)13-9-16-19(5)12-8-11-17(2,3)15(19)10-14-20(16,6)22/h7,15-16,21-22H,1,8-14H2,2-6H3/t15-,16+,18-,19-,20+/m0/s1	HCD	ESI	Positive	3	0.00012207	0.858086	0.446722	NIST	12	CC1(CCCC2(C1CCC(C2CCC(C)(C=C)O)(C)O)C)C	CCMSLIB00003573662		Sclareol	Isolated	NIST	http://gnps.ucsd.edu/ProteoSAFe/gnpslibraryspectrum.jsp?SpectrumID=CCMSLIB00003573662			InChI=1S/C20H36O2/c1-7-18(4,21)13-9-16-19(5)12-8-11-17(2,3)15(19)10-14-20(16,6)22/h7,15-16,21-22H,1,8-14H2,2-6H3/t15-,16+,18-,19-,20+/m0/s1	HCD	ESI	Positive	3	0.00012207	0.858086	0.446722	NIST	12	CC1(CCCC2(C1CCC(C2CCC(C)(C=C)O)(C)O)C)C	CCMSLIB00003573662
positive-3273	7.81004	273.258	positive	0.0226875	6.03622e+06	https://gnps.ucsd.edu/ProteoSAFe/result.jsp?task=e934b21c7a3841bbada7ad09611f4330&view=view_all_clusters_withID&show=true#{"main.cluster index_lowerinput":"3273.0","main.cluster index_upperinput":"3273.0"}	https://gnps.ucsd.edu/ProteoSAFe/result.jsp?view=network_displayer&componentindex=12&task=e934b21c7a3841bbada7ad09611f4330&show=true	3273	12	M+H-2H2O	M+H-2H2O	Sclareol	Isolated	NIST	http://gnps.ucsd.edu/ProteoSAFe/gnpslibraryspectrum.jsp?SpectrumID=CCMSLIB00003573662	InChI=1S/C20H36O2/c1-7-18(4,21)13-9-16-19(5)12-8-11-17(2,3)15(19)10-14-20(16,6)22/h7,15-16,21-22H,1,8-14H2,2-6H3/t15-,16+,18-,19-,20+/m0/s1	HCD	ESI	Positive	3	0.000213623	0.858086	0.781764	NIST	12	CC1(CCCC2(C1CCC(C2CCC(C)(C=C)O)(C)O)C)C	CCMSLIB00003573662		Sclareol	Isolated	NIST	http://gnps.ucsd.edu/ProteoSAFe/gnpslibraryspectrum.jsp?SpectrumID=CCMSLIB00003573662			InChI=1S/C20H36O2/c1-7-18(4,21)13-9-16-19(5)12-8-11-17(2,3)15(19)10-14-20(16,6)22/h7,15-16,21-22H,1,8-14H2,2-6H3/t15-,16+,18-,19-,20+/m0/s1	HCD	ESI	Positive	3	0.000213623	0.858086	0.781764	NIST	12	CC1(CCCC2(C1CCC(C2CCC(C)(C=C)O)(C)O)C)C	CCMSLIB00003573662
negative-1229	6.37619	297.153	negative	0.0297611	-1.50389e+07	https://gnps.ucsd.edu/ProteoSAFe/result.jsp?task=32d80c06e8754f4fa362d9cfe877d7e6&view=view_all_clusters_withID&show=true#{"main.cluster index_lowerinput":"1229.0","main.cluster index_upperinput":"1229.0"}	https://gnps.ucsd.edu/ProteoSAFe/result.jsp?view=network_displayer&componentindex=2&task=32d80c06e8754f4fa362d9cfe877d7e6&show=true	1229	2	M-H	M-H	Spectral Match to Decylbenzenesulfonic acid from NIST14	Isolated	Data deposited by mjmeehan	http://gnps.ucsd.edu/ProteoSAFe/gnpslibraryspectrum.jsp?SpectrumID=CCMSLIB00003137373	N/A	QqQ	ESI	Negative	3	0.0124207	0.923534	41.8005	Data from Kimberly Prather	8	N/A	CCMSLIB00003137373		Spectral Match to Decylbenzenesulfonic acid from NIST14	Isolated	Data deposited by mjmeehan	http://gnps.ucsd.edu/ProteoSAFe/gnpslibraryspectrum.jsp?SpectrumID=CCMSLIB00003137373			N/A	QqQ	ESI	Negative	3	0.0124207	0.923534	41.8005	Data from Kimberly Prather	8	N/A	CCMSLIB00003137373
positive-9766	8.64248	335.258	positive	0.0137883	493210	https://gnps.ucsd.edu/ProteoSAFe/result.jsp?task=e934b21c7a3841bbada7ad09611f4330&view=view_all_clusters_withID&show=true#{"main.cluster index_lowerinput":"9766.0","main.cluster index_upperinput":"9766.0"}	https://gnps.ucsd.edu/ProteoSAFe/result.jsp?view=network_displayer&componentindex=10&task=e934b21c7a3841bbada7ad09611f4330&show=true	9766	10	M+H-H2O	M+H-H2O	Spectral Match to Monolinolenin (9c,12c,15c) from NIST14	Isolated	Data deposited by pmallard	http://gnps.ucsd.edu/ProteoSAFe/gnpslibraryspectrum.jsp?SpectrumID=CCMSLIB00003140172	N/A	HCD	ESI	Positive	3	0.000518799	0.946172	1.54746	Data from Wolfender/Litaudon	10	N/A	CCMSLIB00003140172		Spectral Match to Monolinolenin (9c,12c,15c) from NIST14	Isolated	Data deposited by pmallard	http://gnps.ucsd.edu/ProteoSAFe/gnpslibraryspectrum.jsp?SpectrumID=CCMSLIB00003140172			N/A	HCD	ESI	Positive	3	0.000518799	0.946172	1.54746	Data from Wolfender/Litaudon	10	N/A	CCMSLIB00003140172
positive-11782	0.731346	165.055	positive	0.0365064	1.46693e+06	https://gnps.ucsd.edu/ProteoSAFe/result.jsp?task=e934b21c7a3841bbada7ad09611f4330&view=view_all_clusters_withID&show=true#{"main.cluster index_lowerinput":"11782.0","main.cluster index_upperinput":"11782.0"}	https://gnps.ucsd.edu/ProteoSAFe/result.jsp?view=network_displayer&componentindex=850&task=e934b21c7a3841bbada7ad09611f4330&show=true	11782	850	M+H-H2O	M+H-H2O	Spectral Match to p-Hydroxyphenyllactic acid from NIST14	Isolated	Data deposited by negarg	http://gnps.ucsd.edu/ProteoSAFe/gnpslibraryspectrum.jsp?SpectrumID=CCMSLIB00003134991	N/A	HCD	ESI	Positive	3	9.15527e-05	0.834109	0.55468	Data from Pieter C Dorrestein	6	N/A	CCMSLIB00003134991		Spectral Match to p-Hydroxyphenyllactic acid from NIST14	Isolated	Data deposited by negarg	http://gnps.ucsd.edu/ProteoSAFe/gnpslibraryspectrum.jsp?SpectrumID=CCMSLIB00003134991			N/A	HCD	ESI	Positive	3	9.15527e-05	0.834109	0.55468	Data from Pieter C Dorrestein	6	N/A	CCMSLIB00003134991
positive-22525	9.67091	295.227	positive	0.0134918	180356	https://gnps.ucsd.edu/ProteoSAFe/result.jsp?task=e934b21c7a3841bbada7ad09611f4330&view=view_all_clusters_withID&show=true#{"main.cluster index_lowerinput":"22525.0","main.cluster index_upperinput":"22525.0"}	https://gnps.ucsd.edu/ProteoSAFe/result.jsp?view=network_displayer&componentindex=886&task=e934b21c7a3841bbada7ad09611f4330&show=true	22525	886	M+H	M+H	TOP Psoriasis biomarker FeatureID=1247 295.226_C18H30O3_5.47_1247	Lysate	lfnothias	http://gnps.ucsd.edu/ProteoSAFe/gnpslibraryspectrum.jsp?SpectrumID=CCMSLIB00004684240		qTof	LC-ESI	Positive	3	0.000793457	0.774057	2.68763	Dorrestein	10		CCMSLIB00004684240		TOP Psoriasis biomarker FeatureID=1247 295.226_C18H30O3_5.47_1247	Lysate	lfnothias	http://gnps.ucsd.edu/ProteoSAFe/gnpslibraryspectrum.jsp?SpectrumID=CCMSLIB00004684240				qTof	LC-ESI	Positive	3	0.000793457	0.774057	2.68763	Dorrestein	10		CCMSLIB00004684240
positive-3309	7.82612	217.195	positive	0.020988	342134	https://gnps.ucsd.edu/ProteoSAFe/result.jsp?task=e934b21c7a3841bbada7ad09611f4330&view=view_all_clusters_withID&show=true#{"main.cluster index_lowerinput":"3309.0","main.cluster index_upperinput":"3309.0"}	This Node is a Singleton	3309	-1	217.2	217.2	Uvaol	Isolated	NIST	http://gnps.ucsd.edu/ProteoSAFe/gnpslibraryspectrum.jsp?SpectrumID=CCMSLIB00003451147	InChI=1S/C30H50O2/c1-19-10-15-30(18-31)17-16-28(6)21(25(30)20(19)2)8-9-23-27(5)13-12-24(32)26(3,4)22(27)11-14-29(23,28)7/h8,19-20,22-25,31-32H,9-18H2,1-7H3/t19-,20+,22+,23-,24+,25+,27+,28-,29-,30-/m1/s1	IT/ion trap	ESI	Positive	3	0.00479126	0.794347	22.0592	NIST	6	CC1CCC2(CCC3(C(=CCC4C3(CCC5C4(CCC(C5(C)C)O)C)C)C2C1C)C)CO	CCMSLIB00003451147		Uvaol	Isolated	NIST	http://gnps.ucsd.edu/ProteoSAFe/gnpslibraryspectrum.jsp?SpectrumID=CCMSLIB00003451147			InChI=1S/C30H50O2/c1-19-10-15-30(18-31)17-16-28(6)21(25(30)20(19)2)8-9-23-27(5)13-12-24(32)26(3,4)22(27)11-14-29(23,28)7/h8,19-20,22-25,31-32H,9-18H2,1-7H3/t19-,20+,22+,23-,24+,25+,27+,28-,29-,30-/m1/s1	IT/ion trap	ESI	Positive	3	0.00479126	0.794347	22.0592	NIST	6	CC1CCC2(CCC3(C(=CCC4C3(CCC5C4(CCC(C5(C)C)O)C)C)C2C1C)C)CO	CCMSLIB00003451147
positive-40022	6.72437	544.388	positive	7.22e-05	12051.8	https://gnps.ucsd.edu/ProteoSAFe/result.jsp?task=e934b21c7a3841bbada7ad09611f4330&view=view_all_clusters_withID&show=true#{"main.cluster index_lowerinput":"40022.0","main.cluster index_upperinput":"40022.0"}	This Node is a Singleton	40022	-1
positive-14274	10.0018	889.674	positive	9.28e-05	947531	https://gnps.ucsd.edu/ProteoSAFe/result.jsp?task=e934b21c7a3841bbada7ad09611f4330&view=view_all_clusters_withID&show=true#{"main.cluster index_lowerinput":"14274.0","main.cluster index_upperinput":"14274.0"}	https://gnps.ucsd.edu/ProteoSAFe/result.jsp?view=network_displayer&componentindex=239&task=e934b21c7a3841bbada7ad09611f4330&show=true	14274	239
positive-14905	7.8009	247.206	positive	0.000218097	205363	https://gnps.ucsd.edu/ProteoSAFe/result.jsp?task=e934b21c7a3841bbada7ad09611f4330&view=view_all_clusters_withID&show=true#{"main.cluster index_lowerinput":"14905.0","main.cluster index_upperinput":"14905.0"}	This Node is a Singleton	14905	-1
negative-13793	6.09373	563.312	negative	0.000602809	48674.6	https://gnps.ucsd.edu/ProteoSAFe/result.jsp?task=32d80c06e8754f4fa362d9cfe877d7e6&view=view_all_clusters_withID&show=true#{"main.cluster index_lowerinput":"13793.0","main.cluster index_upperinput":"13793.0"}	https://gnps.ucsd.edu/ProteoSAFe/result.jsp?view=network_displayer&componentindex=67&task=32d80c06e8754f4fa362d9cfe877d7e6&show=true	13793	67
negative-2469	8.6921	819.529	negative	0.000983886	1.61693e+06	https://gnps.ucsd.edu/ProteoSAFe/result.jsp?task=32d80c06e8754f4fa362d9cfe877d7e6&view=view_all_clusters_withID&show=true#{"main.cluster index_lowerinput":"2469.0","main.cluster index_upperinput":"2469.0"}	https://gnps.ucsd.edu/ProteoSAFe/result.jsp?view=network_displayer&componentindex=29&task=32d80c06e8754f4fa362d9cfe877d7e6&show=true	2469	29
positive-9465	2.8646	799.203	positive	0.00111918	-985830	https://gnps.ucsd.edu/ProteoSAFe/result.jsp?task=e934b21c7a3841bbada7ad09611f4330&view=view_all_clusters_withID&show=true#{"main.cluster index_lowerinput":"9465.0","main.cluster index_upperinput":"9465.0"}	This Node is a Singleton	9465	-1
positive-11858	2.85648	594.639	positive	0.00122716	-1.04217e+06	https://gnps.ucsd.edu/ProteoSAFe/result.jsp?task=e934b21c7a3841bbada7ad09611f4330&view=view_all_clusters_withID&show=true#{"main.cluster index_lowerinput":"11858.0","main.cluster index_upperinput":"11858.0"}	This Node is a Singleton	11858	-1
positive-26658	2.86933	166.087	positive	0.0014308	92960.8	https://gnps.ucsd.edu/ProteoSAFe/result.jsp?task=e934b21c7a3841bbada7ad09611f4330&view=view_all_clusters_withID&show=true#{"main.cluster index_lowerinput":"26658.0","main.cluster index_upperinput":"26658.0"}	This Node is a Singleton	26658	-1
positive-1099	11.3406	287.237	positive	0.0015248	-42284.9	https://gnps.ucsd.edu/ProteoSAFe/result.jsp?task=e934b21c7a3841bbada7ad09611f4330&view=view_all_clusters_withID&show=true#{"main.cluster index_lowerinput":"1099.0","main.cluster index_upperinput":"1099.0"}	This Node is a Singleton	1099	-1
negative-13818	6.28757	197.028	negative	0.00185406	-10163.8	https://gnps.ucsd.edu/ProteoSAFe/result.jsp?task=32d80c06e8754f4fa362d9cfe877d7e6&view=view_all_clusters_withID&show=true#{"main.cluster index_lowerinput":"13818.0","main.cluster index_upperinput":"13818.0"}	This Node is a Singleton	13818	-1
positive-38957	4.49225	234.149	positive	0.00204394	-14265.6	https://gnps.ucsd.edu/ProteoSAFe/result.jsp?task=e934b21c7a3841bbada7ad09611f4330&view=view_all_clusters_withID&show=true#{"main.cluster index_lowerinput":"38957.0","main.cluster index_upperinput":"38957.0"}	This Node is a Singleton	38957	-1
positive-9474	6.41402	426.264	positive	0.00280687	-429410	https://gnps.ucsd.edu/ProteoSAFe/result.jsp?task=e934b21c7a3841bbada7ad09611f4330&view=view_all_clusters_withID&show=true#{"main.cluster index_lowerinput":"9474.0","main.cluster index_upperinput":"9474.0"}	This Node is a Singleton	9474	-1
positive-9199	2.85633	391.136	positive	0.00286217	-2.35804e+06	https://gnps.ucsd.edu/ProteoSAFe/result.jsp?task=e934b21c7a3841bbada7ad09611f4330&view=view_all_clusters_withID&show=true#{"main.cluster index_lowerinput":"9199.0","main.cluster index_upperinput":"9199.0"}	This Node is a Singleton	9199	-1
negative-12498	6.36553	211.044	negative	0.00304237	-5133.05	https://gnps.ucsd.edu/ProteoSAFe/result.jsp?task=32d80c06e8754f4fa362d9cfe877d7e6&view=view_all_clusters_withID&show=true#{"main.cluster index_lowerinput":"12498.0","main.cluster index_upperinput":"12498.0"}	This Node is a Singleton	12498	-1
negative-4208	2.83146	460.111	negative	0.00323191	-200342	https://gnps.ucsd.edu/ProteoSAFe/result.jsp?task=32d80c06e8754f4fa362d9cfe877d7e6&view=view_all_clusters_withID&show=true#{"main.cluster index_lowerinput":"4208.0","main.cluster index_upperinput":"4208.0"}	This Node is a Singleton	4208	-1
positive-2179	5.54951	234.631	positive	0.00335624	-41494.5	https://gnps.ucsd.edu/ProteoSAFe/result.jsp?task=e934b21c7a3841bbada7ad09611f4330&view=view_all_clusters_withID&show=true#{"main.cluster index_lowerinput":"2179.0","main.cluster index_upperinput":"2179.0"}	This Node is a Singleton	2179	-1
positive-38228	7.7312	824.504	positive	0.00342017	13883.5	https://gnps.ucsd.edu/ProteoSAFe/result.jsp?task=e934b21c7a3841bbada7ad09611f4330&view=view_all_clusters_withID&show=true#{"main.cluster index_lowerinput":"38228.0","main.cluster index_upperinput":"38228.0"}	This Node is a Singleton	38228	-1
negative-13309	7.83146	713.352	negative	0.0034719	25811.1	https://gnps.ucsd.edu/ProteoSAFe/result.jsp?task=32d80c06e8754f4fa362d9cfe877d7e6&view=view_all_clusters_withID&show=true#{"main.cluster index_lowerinput":"13309.0","main.cluster index_upperinput":"13309.0"}	This Node is a Singleton	13309	-1
positive-22218	2.86914	796.194	positive	0.00347419	-245894	https://gnps.ucsd.edu/ProteoSAFe/result.jsp?task=e934b21c7a3841bbada7ad09611f4330&view=view_all_clusters_withID&show=true#{"main.cluster index_lowerinput":"22218.0","main.cluster index_upperinput":"22218.0"}	This Node is a Singleton	22218	-1
negative-3826	2.86197	1148.31	negative	0.00373281	-1.0897e+06	https://gnps.ucsd.edu/ProteoSAFe/result.jsp?task=32d80c06e8754f4fa362d9cfe877d7e6&view=view_all_clusters_withID&show=true#{"main.cluster index_lowerinput":"3826.0","main.cluster index_upperinput":"3826.0"}	This Node is a Singleton	3826	-1
negative-2354	2.85234	418.1	negative	0.003821	-8.70049e+07	https://gnps.ucsd.edu/ProteoSAFe/result.jsp?task=32d80c06e8754f4fa362d9cfe877d7e6&view=view_all_clusters_withID&show=true#{"main.cluster index_lowerinput":"2354.0","main.cluster index_upperinput":"2354.0"}	https://gnps.ucsd.edu/ProteoSAFe/result.jsp?view=network_displayer&componentindex=17&task=32d80c06e8754f4fa362d9cfe877d7e6&show=true	2354	17
negative-12126	6.17935	321.153	negative	0.00384195	-21968.1	https://gnps.ucsd.edu/ProteoSAFe/result.jsp?task=32d80c06e8754f4fa362d9cfe877d7e6&view=view_all_clusters_withID&show=true#{"main.cluster index_lowerinput":"12126.0","main.cluster index_upperinput":"12126.0"}	https://gnps.ucsd.edu/ProteoSAFe/result.jsp?view=network_displayer&componentindex=6&task=32d80c06e8754f4fa362d9cfe877d7e6&show=true	12126	6
negative-2353	2.84871	372.094	negative	0.00391981	-9.33282e+07	https://gnps.ucsd.edu/ProteoSAFe/result.jsp?task=32d80c06e8754f4fa362d9cfe877d7e6&view=view_all_clusters_withID&show=true#{"main.cluster index_lowerinput":"2353.0","main.cluster index_upperinput":"2353.0"}	https://gnps.ucsd.edu/ProteoSAFe/result.jsp?view=network_displayer&componentindex=17&task=32d80c06e8754f4fa362d9cfe877d7e6&show=true	2353	17
negative-3964	2.85027	404.084	negative	0.00426867	-287908	https://gnps.ucsd.edu/ProteoSAFe/result.jsp?task=32d80c06e8754f4fa362d9cfe877d7e6&view=view_all_clusters_withID&show=true#{"main.cluster index_lowerinput":"3964.0","main.cluster index_upperinput":"3964.0"}	This Node is a Singleton	3964	-1
positive-9522	2.86903	609.644	positive	0.00457442	-790849	https://gnps.ucsd.edu/ProteoSAFe/result.jsp?task=e934b21c7a3841bbada7ad09611f4330&view=view_all_clusters_withID&show=true#{"main.cluster index_lowerinput":"9522.0","main.cluster index_upperinput":"9522.0"}	This Node is a Singleton	9522	-1
positive-8718	0.738869	238.108	positive	0.00512525	2.07052e+07	https://gnps.ucsd.edu/ProteoSAFe/result.jsp?task=e934b21c7a3841bbada7ad09611f4330&view=view_all_clusters_withID&show=true#{"main.cluster index_lowerinput":"8718.0","main.cluster index_upperinput":"8718.0"}	https://gnps.ucsd.edu/ProteoSAFe/result.jsp?view=network_displayer&componentindex=16&task=e934b21c7a3841bbada7ad09611f4330&show=true	8718	16
negative-2396	2.84865	408.071	negative	0.00528787	-1.31276e+07	https://gnps.ucsd.edu/ProteoSAFe/result.jsp?task=32d80c06e8754f4fa362d9cfe877d7e6&view=view_all_clusters_withID&show=true#{"main.cluster index_lowerinput":"2396.0","main.cluster index_upperinput":"2396.0"}	https://gnps.ucsd.edu/ProteoSAFe/result.jsp?view=network_displayer&componentindex=17&task=32d80c06e8754f4fa362d9cfe877d7e6&show=true	2396	17
positive-2251	8.84693	393.339	positive	0.00645435	7507.27	https://gnps.ucsd.edu/ProteoSAFe/result.jsp?task=e934b21c7a3841bbada7ad09611f4330&view=view_all_clusters_withID&show=true#{"main.cluster index_lowerinput":"2251.0","main.cluster index_upperinput":"2251.0"}	This Node is a Singleton	2251	-1
positive-8933	2.88576	167.053	positive	0.00674429	-4.61164e+06	https://gnps.ucsd.edu/ProteoSAFe/result.jsp?task=e934b21c7a3841bbada7ad09611f4330&view=view_all_clusters_withID&show=true#{"main.cluster index_lowerinput":"8933.0","main.cluster index_upperinput":"8933.0"}	This Node is a Singleton	8933	-1
positive-8623	2.83992	212.056	positive	0.00675674	-5.09584e+07	https://gnps.ucsd.edu/ProteoSAFe/result.jsp?task=e934b21c7a3841bbada7ad09611f4330&view=view_all_clusters_withID&show=true#{"main.cluster index_lowerinput":"8623.0","main.cluster index_upperinput":"8623.0"}	This Node is a Singleton	8623	-1
positive-37859	4.89422	253.133	positive	0.00682057	-49643	https://gnps.ucsd.edu/ProteoSAFe/result.jsp?task=e934b21c7a3841bbada7ad09611f4330&view=view_all_clusters_withID&show=true#{"main.cluster index_lowerinput":"37859.0","main.cluster index_upperinput":"37859.0"}	This Node is a Singleton	37859	-1
positive-8597	2.86606	194.045	positive	0.00695189	-1.58182e+08	https://gnps.ucsd.edu/ProteoSAFe/result.jsp?task=e934b21c7a3841bbada7ad09611f4330&view=view_all_clusters_withID&show=true#{"main.cluster index_lowerinput":"8597.0","main.cluster index_upperinput":"8597.0"}	This Node is a Singleton	8597	-1
positive-8755	2.8471	374.109	positive	0.00712725	-1.09186e+07	https://gnps.ucsd.edu/ProteoSAFe/result.jsp?task=e934b21c7a3841bbada7ad09611f4330&view=view_all_clusters_withID&show=true#{"main.cluster index_lowerinput":"8755.0","main.cluster index_upperinput":"8755.0"}	This Node is a Singleton	8755	-1
negative-2840	2.8557	192.03	negative	0.00722844	-999326	https://gnps.ucsd.edu/ProteoSAFe/result.jsp?task=32d80c06e8754f4fa362d9cfe877d7e6&view=view_all_clusters_withID&show=true#{"main.cluster index_lowerinput":"2840.0","main.cluster index_upperinput":"2840.0"}	https://gnps.ucsd.edu/ProteoSAFe/result.jsp?view=network_displayer&componentindex=111&task=32d80c06e8754f4fa362d9cfe877d7e6&show=true	2840	111
positive-8929	2.8505	408.088	positive	0.00733805	-2.286e+06	https://gnps.ucsd.edu/ProteoSAFe/result.jsp?task=e934b21c7a3841bbada7ad09611f4330&view=view_all_clusters_withID&show=true#{"main.cluster index_lowerinput":"8929.0","main.cluster index_upperinput":"8929.0"}	This Node is a Singleton	8929	-1
positive-27978	3.84952	250.644	positive	0.00745499	-421355	https://gnps.ucsd.edu/ProteoSAFe/result.jsp?task=e934b21c7a3841bbada7ad09611f4330&view=view_all_clusters_withID&show=true#{"main.cluster index_lowerinput":"27978.0","main.cluster index_upperinput":"27978.0"}	This Node is a Singleton	27978	-1
positive-2224	4.78221	242.646	positive	0.00796096	-7.88972e+06	https://gnps.ucsd.edu/ProteoSAFe/result.jsp?task=e934b21c7a3841bbada7ad09611f4330&view=view_all_clusters_withID&show=true#{"main.cluster index_lowerinput":"2224.0","main.cluster index_upperinput":"2224.0"}	This Node is a Singleton	2224	-1
positive-9108	2.85045	154.05	positive	0.00813636	-4.61828e+06	https://gnps.ucsd.edu/ProteoSAFe/result.jsp?task=e934b21c7a3841bbada7ad09611f4330&view=view_all_clusters_withID&show=true#{"main.cluster index_lowerinput":"9108.0","main.cluster index_upperinput":"9108.0"}	https://gnps.ucsd.edu/ProteoSAFe/result.jsp?view=network_displayer&componentindex=620&task=e934b21c7a3841bbada7ad09611f4330&show=true	9108	620
negative-2670	2.86696	797.189	negative	0.00823559	-1.21635e+06	https://gnps.ucsd.edu/ProteoSAFe/result.jsp?task=32d80c06e8754f4fa362d9cfe877d7e6&view=view_all_clusters_withID&show=true#{"main.cluster index_lowerinput":"2670.0","main.cluster index_upperinput":"2670.0"}	This Node is a Singleton	2670	-1
negative-2497	2.82654	410.068	negative	0.00853061	-3.66029e+06	https://gnps.ucsd.edu/ProteoSAFe/result.jsp?task=32d80c06e8754f4fa362d9cfe877d7e6&view=view_all_clusters_withID&show=true#{"main.cluster index_lowerinput":"2497.0","main.cluster index_upperinput":"2497.0"}	This Node is a Singleton	2497	-1
positive-5999	2.8404	166.05	positive	0.0086078	-5.24915e+07	https://gnps.ucsd.edu/ProteoSAFe/result.jsp?task=e934b21c7a3841bbada7ad09611f4330&view=view_all_clusters_withID&show=true#{"main.cluster index_lowerinput":"5999.0","main.cluster index_upperinput":"5999.0"}	https://gnps.ucsd.edu/ProteoSAFe/result.jsp?view=network_displayer&componentindex=269&task=e934b21c7a3841bbada7ad09611f4330&show=true	5999	269
positive-12646	4.78831	448.238	positive	0.00874231	-411242	https://gnps.ucsd.edu/ProteoSAFe/result.jsp?task=e934b21c7a3841bbada7ad09611f4330&view=view_all_clusters_withID&show=true#{"main.cluster index_lowerinput":"12646.0","main.cluster index_upperinput":"12646.0"}	This Node is a Singleton	12646	-1
positive-16576	7.75276	402.322	positive	0.00878397	230771	https://gnps.ucsd.edu/ProteoSAFe/result.jsp?task=e934b21c7a3841bbada7ad09611f4330&view=view_all_clusters_withID&show=true#{"main.cluster index_lowerinput":"16576.0","main.cluster index_upperinput":"16576.0"}	This Node is a Singleton	16576	-1
positive-12736	0.48391	174.113	positive	0.00903187	988947	https://gnps.ucsd.edu/ProteoSAFe/result.jsp?task=e934b21c7a3841bbada7ad09611f4330&view=view_all_clusters_withID&show=true#{"main.cluster index_lowerinput":"12736.0","main.cluster index_upperinput":"12736.0"}	This Node is a Singleton	12736	-1
positive-10731	8.2511	692.547	positive	0.00903417	-84790.2	https://gnps.ucsd.edu/ProteoSAFe/result.jsp?task=e934b21c7a3841bbada7ad09611f4330&view=view_all_clusters_withID&show=true#{"main.cluster index_lowerinput":"10731.0","main.cluster index_upperinput":"10731.0"}	This Node is a Singleton	10731	-1
negative-2410	2.87542	745.197	negative	0.00921309	-5.49766e+07	https://gnps.ucsd.edu/ProteoSAFe/result.jsp?task=32d80c06e8754f4fa362d9cfe877d7e6&view=view_all_clusters_withID&show=true#{"main.cluster index_lowerinput":"2410.0","main.cluster index_upperinput":"2410.0"}	https://gnps.ucsd.edu/ProteoSAFe/result.jsp?view=network_displayer&componentindex=17&task=32d80c06e8754f4fa362d9cfe877d7e6&show=true	2410	17
positive-8678	8.69027	797.518	positive	0.00954958	4.31885e+06	https://gnps.ucsd.edu/ProteoSAFe/result.jsp?task=e934b21c7a3841bbada7ad09611f4330&view=view_all_clusters_withID&show=true#{"main.cluster index_lowerinput":"8678.0","main.cluster index_upperinput":"8678.0"}	https://gnps.ucsd.edu/ProteoSAFe/result.jsp?view=network_displayer&componentindex=239&task=e934b21c7a3841bbada7ad09611f4330&show=true	8678	239
positive-15753	6.87209	395.242	positive	0.00962958	2.03909e+06	https://gnps.ucsd.edu/ProteoSAFe/result.jsp?task=e934b21c7a3841bbada7ad09611f4330&view=view_all_clusters_withID&show=true#{"main.cluster index_lowerinput":"15753.0","main.cluster index_upperinput":"15753.0"}	https://gnps.ucsd.edu/ProteoSAFe/result.jsp?view=network_displayer&componentindex=482&task=e934b21c7a3841bbada7ad09611f4330&show=true	15753	482
negative-13786	3.41099	290.068	negative	0.00988316	12360.8	https://gnps.ucsd.edu/ProteoSAFe/result.jsp?task=32d80c06e8754f4fa362d9cfe877d7e6&view=view_all_clusters_withID&show=true#{"main.cluster index_lowerinput":"13786.0","main.cluster index_upperinput":"13786.0"}	This Node is a Singleton	13786	-1
positive-14388	4.79477	251.632	positive	0.00995566	-477456	https://gnps.ucsd.edu/ProteoSAFe/result.jsp?task=e934b21c7a3841bbada7ad09611f4330&view=view_all_clusters_withID&show=true#{"main.cluster index_lowerinput":"14388.0","main.cluster index_upperinput":"14388.0"}	This Node is a Singleton	14388	-1
negative-4609	2.27441	474.126	negative	0.0101464	50312.7	https://gnps.ucsd.edu/ProteoSAFe/result.jsp?task=32d80c06e8754f4fa362d9cfe877d7e6&view=view_all_clusters_withID&show=true#{"main.cluster index_lowerinput":"4609.0","main.cluster index_upperinput":"4609.0"}	This Node is a Singleton	4609	-1
positive-12469	4.81164	612.235	positive	0.0101742	-588198	https://gnps.ucsd.edu/ProteoSAFe/result.jsp?task=e934b21c7a3841bbada7ad09611f4330&view=view_all_clusters_withID&show=true#{"main.cluster index_lowerinput":"12469.0","main.cluster index_upperinput":"12469.0"}	This Node is a Singleton	12469	-1
negative-2393	2.87131	775.207	negative	0.0107673	-2.67642e+07	https://gnps.ucsd.edu/ProteoSAFe/result.jsp?task=32d80c06e8754f4fa362d9cfe877d7e6&view=view_all_clusters_withID&show=true#{"main.cluster index_lowerinput":"2393.0","main.cluster index_upperinput":"2393.0"}	This Node is a Singleton	2393	-1
positive-12824	5.36948	242.646	positive	0.0111665	-357608	https://gnps.ucsd.edu/ProteoSAFe/result.jsp?task=e934b21c7a3841bbada7ad09611f4330&view=view_all_clusters_withID&show=true#{"main.cluster index_lowerinput":"12824.0","main.cluster index_upperinput":"12824.0"}	This Node is a Singleton	12824	-1
positive-9353	2.86334	777.22	positive	0.0114348	-3.30659e+06	https://gnps.ucsd.edu/ProteoSAFe/result.jsp?task=e934b21c7a3841bbada7ad09611f4330&view=view_all_clusters_withID&show=true#{"main.cluster index_lowerinput":"9353.0","main.cluster index_upperinput":"9353.0"}	https://gnps.ucsd.edu/ProteoSAFe/result.jsp?view=network_displayer&componentindex=630&task=e934b21c7a3841bbada7ad09611f4330&show=true	9353	630
positive-11943	2.84347	771.168	positive	0.0114737	-548930	https://gnps.ucsd.edu/ProteoSAFe/result.jsp?task=e934b21c7a3841bbada7ad09611f4330&view=view_all_clusters_withID&show=true#{"main.cluster index_lowerinput":"11943.0","main.cluster index_upperinput":"11943.0"}	This Node is a Singleton	11943	-1
positive-13177	4.6325	241.638	positive	0.011729	-116589	https://gnps.ucsd.edu/ProteoSAFe/result.jsp?task=e934b21c7a3841bbada7ad09611f4330&view=view_all_clusters_withID&show=true#{"main.cluster index_lowerinput":"13177.0","main.cluster index_upperinput":"13177.0"}	This Node is a Singleton	13177	-1
positive-34100	3.90765	370.663	positive	0.0122512	-276089	https://gnps.ucsd.edu/ProteoSAFe/result.jsp?task=e934b21c7a3841bbada7ad09611f4330&view=view_all_clusters_withID&show=true#{"main.cluster index_lowerinput":"34100.0","main.cluster index_upperinput":"34100.0"}	This Node is a Singleton	34100	-1
negative-2869	7.60969	395.154	negative	0.0126034	231394	https://gnps.ucsd.edu/ProteoSAFe/result.jsp?task=32d80c06e8754f4fa362d9cfe877d7e6&view=view_all_clusters_withID&show=true#{"main.cluster index_lowerinput":"2869.0","main.cluster index_upperinput":"2869.0"}	https://gnps.ucsd.edu/ProteoSAFe/result.jsp?view=network_displayer&componentindex=24&task=32d80c06e8754f4fa362d9cfe877d7e6&show=true	2869	24
negative-46	7.85552	371.154	negative	0.0126576	240394	https://gnps.ucsd.edu/ProteoSAFe/result.jsp?task=32d80c06e8754f4fa362d9cfe877d7e6&view=view_all_clusters_withID&show=true#{"main.cluster index_lowerinput":"46.0","main.cluster index_upperinput":"46.0"}	https://gnps.ucsd.edu/ProteoSAFe/result.jsp?view=network_displayer&componentindex=24&task=32d80c06e8754f4fa362d9cfe877d7e6&show=true	46	24
positive-16758	4.87189	405.625	positive	0.0127287	179450	https://gnps.ucsd.edu/ProteoSAFe/result.jsp?task=e934b21c7a3841bbada7ad09611f4330&view=view_all_clusters_withID&show=true#{"main.cluster index_lowerinput":"16758.0","main.cluster index_upperinput":"16758.0"}	This Node is a Singleton	16758	-1
positive-12131	5.49459	241.638	positive	0.0134767	-964887	https://gnps.ucsd.edu/ProteoSAFe/result.jsp?task=e934b21c7a3841bbada7ad09611f4330&view=view_all_clusters_withID&show=true#{"main.cluster index_lowerinput":"12131.0","main.cluster index_upperinput":"12131.0"}	This Node is a Singleton	12131	-1
positive-9418	2.84379	469.055	positive	0.0134771	-672997	https://gnps.ucsd.edu/ProteoSAFe/result.jsp?task=e934b21c7a3841bbada7ad09611f4330&view=view_all_clusters_withID&show=true#{"main.cluster index_lowerinput":"9418.0","main.cluster index_upperinput":"9418.0"}	This Node is a Singleton	9418	-1
positive-1098	7.54478	377.231	positive	0.0135819	1.58261e+06	https://gnps.ucsd.edu/ProteoSAFe/result.jsp?task=e934b21c7a3841bbada7ad09611f4330&view=view_all_clusters_withID&show=true#{"main.cluster index_lowerinput":"1098.0","main.cluster index_upperinput":"1098.0"}	https://gnps.ucsd.edu/ProteoSAFe/result.jsp?view=network_displayer&componentindex=482&task=e934b21c7a3841bbada7ad09611f4330&show=true	1098	482
positive-15642	2.84544	242.551	positive	0.0140072	-428725	https://gnps.ucsd.edu/ProteoSAFe/result.jsp?task=e934b21c7a3841bbada7ad09611f4330&view=view_all_clusters_withID&show=true#{"main.cluster index_lowerinput":"15642.0","main.cluster index_upperinput":"15642.0"}	This Node is a Singleton	15642	-1
positive-11821	2.84045	769.192	positive	0.014147	-911966	https://gnps.ucsd.edu/ProteoSAFe/result.jsp?task=e934b21c7a3841bbada7ad09611f4330&view=view_all_clusters_withID&show=true#{"main.cluster index_lowerinput":"11821.0","main.cluster index_upperinput":"11821.0"}	This Node is a Singleton	11821	-1
positive-7713	9.08202	445.332	positive	0.0148743	100023	https://gnps.ucsd.edu/ProteoSAFe/result.jsp?task=e934b21c7a3841bbada7ad09611f4330&view=view_all_clusters_withID&show=true#{"main.cluster index_lowerinput":"7713.0","main.cluster index_upperinput":"7713.0"}	This Node is a Singleton	7713	-1
positive-120	5.96367	337.177	positive	0.0151511	123258	https://gnps.ucsd.edu/ProteoSAFe/result.jsp?task=e934b21c7a3841bbada7ad09611f4330&view=view_all_clusters_withID&show=true#{"main.cluster index_lowerinput":"120.0","main.cluster index_upperinput":"120.0"}	This Node is a Singleton	120	-1
negative-1683	6.88364	509.116	negative	0.0151855	-61207.6	https://gnps.ucsd.edu/ProteoSAFe/result.jsp?task=32d80c06e8754f4fa362d9cfe877d7e6&view=view_all_clusters_withID&show=true#{"main.cluster index_lowerinput":"1683.0","main.cluster index_upperinput":"1683.0"}	This Node is a Singleton	1683	-1
negative-20209	4.67288	591.215	negative	0.0156319	256764	https://gnps.ucsd.edu/ProteoSAFe/result.jsp?task=32d80c06e8754f4fa362d9cfe877d7e6&view=view_all_clusters_withID&show=true#{"main.cluster index_lowerinput":"20209.0","main.cluster index_upperinput":"20209.0"}	This Node is a Singleton	20209	-1
positive-19429	7.81765	607.398	positive	0.0156505	139982	https://gnps.ucsd.edu/ProteoSAFe/result.jsp?task=e934b21c7a3841bbada7ad09611f4330&view=view_all_clusters_withID&show=true#{"main.cluster index_lowerinput":"19429.0","main.cluster index_upperinput":"19429.0"}	https://gnps.ucsd.edu/ProteoSAFe/result.jsp?view=network_displayer&componentindex=40&task=e934b21c7a3841bbada7ad09611f4330&show=true	19429	40
positive-16017	9.34398	813.511	positive	0.0159729	42736.4	https://gnps.ucsd.edu/ProteoSAFe/result.jsp?task=e934b21c7a3841bbada7ad09611f4330&view=view_all_clusters_withID&show=true#{"main.cluster index_lowerinput":"16017.0","main.cluster index_upperinput":"16017.0"}	This Node is a Singleton	16017	-1
positive-6183	7.63017	359.221	positive	0.0162233	146937	https://gnps.ucsd.edu/ProteoSAFe/result.jsp?task=e934b21c7a3841bbada7ad09611f4330&view=view_all_clusters_withID&show=true#{"main.cluster index_lowerinput":"6183.0","main.cluster index_upperinput":"6183.0"}	This Node is a Singleton	6183	-1
positive-15353	8.45464	627.424	positive	0.0162391	456844	https://gnps.ucsd.edu/ProteoSAFe/result.jsp?task=e934b21c7a3841bbada7ad09611f4330&view=view_all_clusters_withID&show=true#{"main.cluster index_lowerinput":"15353.0","main.cluster index_upperinput":"15353.0"}	This Node is a Singleton	15353	-1
negative-13822	8.38445	351.2	negative	0.0168033	-10854.1	https://gnps.ucsd.edu/ProteoSAFe/result.jsp?task=32d80c06e8754f4fa362d9cfe877d7e6&view=view_all_clusters_withID&show=true#{"main.cluster index_lowerinput":"13822.0","main.cluster index_upperinput":"13822.0"}	https://gnps.ucsd.edu/ProteoSAFe/result.jsp?view=network_displayer&componentindex=2&task=32d80c06e8754f4fa362d9cfe877d7e6&show=true	13822	2
positive-8654	2.85198	396.091	positive	0.0170563	-1.82853e+07	https://gnps.ucsd.edu/ProteoSAFe/result.jsp?task=e934b21c7a3841bbada7ad09611f4330&view=view_all_clusters_withID&show=true#{"main.cluster index_lowerinput":"8654.0","main.cluster index_upperinput":"8654.0"}	https://gnps.ucsd.edu/ProteoSAFe/result.jsp?view=network_displayer&componentindex=73&task=e934b21c7a3841bbada7ad09611f4330&show=true	8654	73
negative-14811	4.66899	296.094	negative	0.0172302	9737	https://gnps.ucsd.edu/ProteoSAFe/result.jsp?task=32d80c06e8754f4fa362d9cfe877d7e6&view=view_all_clusters_withID&show=true#{"main.cluster index_lowerinput":"14811.0","main.cluster index_upperinput":"14811.0"}	This Node is a Singleton	14811	-1
negative-4486	2.90297	745.257	negative	0.0173747	87270.9	https://gnps.ucsd.edu/ProteoSAFe/result.jsp?task=32d80c06e8754f4fa362d9cfe877d7e6&view=view_all_clusters_withID&show=true#{"main.cluster index_lowerinput":"4486.0","main.cluster index_upperinput":"4486.0"}	This Node is a Singleton	4486	-1
positive-13816	7.70255	379.246	positive	0.0177124	1.40938e+06	https://gnps.ucsd.edu/ProteoSAFe/result.jsp?task=e934b21c7a3841bbada7ad09611f4330&view=view_all_clusters_withID&show=true#{"main.cluster index_lowerinput":"13816.0","main.cluster index_upperinput":"13816.0"}	https://gnps.ucsd.edu/ProteoSAFe/result.jsp?view=network_displayer&componentindex=482&task=e934b21c7a3841bbada7ad09611f4330&show=true	13816	482
positive-9504	2.86059	830.132	positive	0.0177365	-847147	https://gnps.ucsd.edu/ProteoSAFe/result.jsp?task=e934b21c7a3841bbada7ad09611f4330&view=view_all_clusters_withID&show=true#{"main.cluster index_lowerinput":"9504.0","main.cluster index_upperinput":"9504.0"}	This Node is a Singleton	9504	-1
negative-1349	8.45499	353.216	negative	0.0179696	-123239	https://gnps.ucsd.edu/ProteoSAFe/result.jsp?task=32d80c06e8754f4fa362d9cfe877d7e6&view=view_all_clusters_withID&show=true#{"main.cluster index_lowerinput":"1349.0","main.cluster index_upperinput":"1349.0"}	https://gnps.ucsd.edu/ProteoSAFe/result.jsp?view=network_displayer&componentindex=2&task=32d80c06e8754f4fa362d9cfe877d7e6&show=true	1349	2
negative-16715	8.41662	353.216	negative	0.0181339	-124051	https://gnps.ucsd.edu/ProteoSAFe/result.jsp?task=32d80c06e8754f4fa362d9cfe877d7e6&view=view_all_clusters_withID&show=true#{"main.cluster index_lowerinput":"16715.0","main.cluster index_upperinput":"16715.0"}	https://gnps.ucsd.edu/ProteoSAFe/result.jsp?view=network_displayer&componentindex=2&task=32d80c06e8754f4fa362d9cfe877d7e6&show=true	16715	2
negative-7508	2.88055	478.121	negative	0.0183767	-125690	https://gnps.ucsd.edu/ProteoSAFe/result.jsp?task=32d80c06e8754f4fa362d9cfe877d7e6&view=view_all_clusters_withID&show=true#{"main.cluster index_lowerinput":"7508.0","main.cluster index_upperinput":"7508.0"}	This Node is a Singleton	7508	-1
negative-5995	3.58967	775.255	negative	0.0184095	26166.5	https://gnps.ucsd.edu/ProteoSAFe/result.jsp?task=32d80c06e8754f4fa362d9cfe877d7e6&view=view_all_clusters_withID&show=true#{"main.cluster index_lowerinput":"5995.0","main.cluster index_upperinput":"5995.0"}	This Node is a Singleton	5995	-1
positive-14637	3.02013	279.56	positive	0.0185509	86881.3	https://gnps.ucsd.edu/ProteoSAFe/result.jsp?task=e934b21c7a3841bbada7ad09611f4330&view=view_all_clusters_withID&show=true#{"main.cluster index_lowerinput":"14637.0","main.cluster index_upperinput":"14637.0"}	This Node is a Singleton	14637	-1
negative-2669	2.8642	767.179	negative	0.0185509	-2.16908e+06	https://gnps.ucsd.edu/ProteoSAFe/result.jsp?task=32d80c06e8754f4fa362d9cfe877d7e6&view=view_all_clusters_withID&show=true#{"main.cluster index_lowerinput":"2669.0","main.cluster index_upperinput":"2669.0"}	https://gnps.ucsd.edu/ProteoSAFe/result.jsp?view=network_displayer&componentindex=17&task=32d80c06e8754f4fa362d9cfe877d7e6&show=true	2669	17
positive-6762	8.62255	814.663	positive	0.0190807	-8717.27	https://gnps.ucsd.edu/ProteoSAFe/result.jsp?task=e934b21c7a3841bbada7ad09611f4330&view=view_all_clusters_withID&show=true#{"main.cluster index_lowerinput":"6762.0","main.cluster index_upperinput":"6762.0"}	This Node is a Singleton	6762	-1
positive-11679	5.22071	241.638	positive	0.0196748	-5.74215e+06	https://gnps.ucsd.edu/ProteoSAFe/result.jsp?task=e934b21c7a3841bbada7ad09611f4330&view=view_all_clusters_withID&show=true#{"main.cluster index_lowerinput":"11679.0","main.cluster index_upperinput":"11679.0"}	This Node is a Singleton	11679	-1
positive-14698	5.18876	249.624	positive	0.0197891	-393505	https://gnps.ucsd.edu/ProteoSAFe/result.jsp?task=e934b21c7a3841bbada7ad09611f4330&view=view_all_clusters_withID&show=true#{"main.cluster index_lowerinput":"14698.0","main.cluster index_upperinput":"14698.0"}	This Node is a Singleton	14698	-1
positive-29200	9.69528	596.526	positive	0.0198879	41863.7	https://gnps.ucsd.edu/ProteoSAFe/result.jsp?task=e934b21c7a3841bbada7ad09611f4330&view=view_all_clusters_withID&show=true#{"main.cluster index_lowerinput":"29200.0","main.cluster index_upperinput":"29200.0"}	This Node is a Singleton	29200	-1
negative-1449	8.4674	351.2	negative	0.0199548	-8682.63	https://gnps.ucsd.edu/ProteoSAFe/result.jsp?task=32d80c06e8754f4fa362d9cfe877d7e6&view=view_all_clusters_withID&show=true#{"main.cluster index_lowerinput":"1449.0","main.cluster index_upperinput":"1449.0"}	https://gnps.ucsd.edu/ProteoSAFe/result.jsp?view=network_displayer&componentindex=6&task=32d80c06e8754f4fa362d9cfe877d7e6&show=true	1449	6
positive-14177	6.06879	261.142	positive	0.020119	-640714	https://gnps.ucsd.edu/ProteoSAFe/result.jsp?task=e934b21c7a3841bbada7ad09611f4330&view=view_all_clusters_withID&show=true#{"main.cluster index_lowerinput":"14177.0","main.cluster index_upperinput":"14177.0"}	This Node is a Singleton	14177	-1
positive-35097	4.64879	336.121	positive	0.0201551	-13711.2	https://gnps.ucsd.edu/ProteoSAFe/result.jsp?task=e934b21c7a3841bbada7ad09611f4330&view=view_all_clusters_withID&show=true#{"main.cluster index_lowerinput":"35097.0","main.cluster index_upperinput":"35097.0"}	This Node is a Singleton	35097	-1
positive-15686	3.10714	343.13	positive	0.020285	953487	https://gnps.ucsd.edu/ProteoSAFe/result.jsp?task=e934b21c7a3841bbada7ad09611f4330&view=view_all_clusters_withID&show=true#{"main.cluster index_lowerinput":"15686.0","main.cluster index_upperinput":"15686.0"}	This Node is a Singleton	15686	-1
positive-12964	5.14949	240.63	positive	0.0204184	-193913	https://gnps.ucsd.edu/ProteoSAFe/result.jsp?task=e934b21c7a3841bbada7ad09611f4330&view=view_all_clusters_withID&show=true#{"main.cluster index_lowerinput":"12964.0","main.cluster index_upperinput":"12964.0"}	This Node is a Singleton	12964	-1
negative-7945	0.493335	302.067	negative	0.0204365	656914	https://gnps.ucsd.edu/ProteoSAFe/result.jsp?task=32d80c06e8754f4fa362d9cfe877d7e6&view=view_all_clusters_withID&show=true#{"main.cluster index_lowerinput":"7945.0","main.cluster index_upperinput":"7945.0"}	This Node is a Singleton	7945	-1
negative-3869	3.23976	479.117	negative	0.0205864	1.23249e+06	https://gnps.ucsd.edu/ProteoSAFe/result.jsp?task=32d80c06e8754f4fa362d9cfe877d7e6&view=view_all_clusters_withID&show=true#{"main.cluster index_lowerinput":"3869.0","main.cluster index_upperinput":"3869.0"}	https://gnps.ucsd.edu/ProteoSAFe/result.jsp?view=network_displayer&componentindex=140&task=32d80c06e8754f4fa362d9cfe877d7e6&show=true	3869	140
negative-1471	7.39903	455.19	negative	0.0205876	-18063.4	https://gnps.ucsd.edu/ProteoSAFe/result.jsp?task=32d80c06e8754f4fa362d9cfe877d7e6&view=view_all_clusters_withID&show=true#{"main.cluster index_lowerinput":"1471.0","main.cluster index_upperinput":"1471.0"}	https://gnps.ucsd.edu/ProteoSAFe/result.jsp?view=network_displayer&componentindex=79&task=32d80c06e8754f4fa362d9cfe877d7e6&show=true	1471	79
positive-12161	6.0868	240.63	positive	0.0206769	-1.11395e+06	https://gnps.ucsd.edu/ProteoSAFe/result.jsp?task=e934b21c7a3841bbada7ad09611f4330&view=view_all_clusters_withID&show=true#{"main.cluster index_lowerinput":"12161.0","main.cluster index_upperinput":"12161.0"}	This Node is a Singleton	12161	-1
negative-3703	2.84191	1118.3	negative	0.0207652	-2.07669e+06	https://gnps.ucsd.edu/ProteoSAFe/result.jsp?task=32d80c06e8754f4fa362d9cfe877d7e6&view=view_all_clusters_withID&show=true#{"main.cluster index_lowerinput":"3703.0","main.cluster index_upperinput":"3703.0"}	https://gnps.ucsd.edu/ProteoSAFe/result.jsp?view=network_displayer&componentindex=17&task=32d80c06e8754f4fa362d9cfe877d7e6&show=true	3703	17
positive-13211	4.84169	621.22	positive	0.021602	-107844	https://gnps.ucsd.edu/ProteoSAFe/result.jsp?task=e934b21c7a3841bbada7ad09611f4330&view=view_all_clusters_withID&show=true#{"main.cluster index_lowerinput":"13211.0","main.cluster index_upperinput":"13211.0"}	This Node is a Singleton	13211	-1
positive-2473	4.79111	269.226	positive	0.0216303	-1.92009e+06	https://gnps.ucsd.edu/ProteoSAFe/result.jsp?task=e934b21c7a3841bbada7ad09611f4330&view=view_all_clusters_withID&show=true#{"main.cluster index_lowerinput":"2473.0","main.cluster index_upperinput":"2473.0"}	This Node is a Singleton	2473	-1
positive-16250	9.68926	589.46	positive	0.0218573	557803	https://gnps.ucsd.edu/ProteoSAFe/result.jsp?task=e934b21c7a3841bbada7ad09611f4330&view=view_all_clusters_withID&show=true#{"main.cluster index_lowerinput":"16250.0","main.cluster index_upperinput":"16250.0"}	This Node is a Singleton	16250	-1
positive-19321	5.01793	611.266	positive	0.0219987	332160	https://gnps.ucsd.edu/ProteoSAFe/result.jsp?task=e934b21c7a3841bbada7ad09611f4330&view=view_all_clusters_withID&show=true#{"main.cluster index_lowerinput":"19321.0","main.cluster index_upperinput":"19321.0"}	This Node is a Singleton	19321	-1
negative-8631	0.738187	463.134	negative	0.0220147	33265.9	https://gnps.ucsd.edu/ProteoSAFe/result.jsp?task=32d80c06e8754f4fa362d9cfe877d7e6&view=view_all_clusters_withID&show=true#{"main.cluster index_lowerinput":"8631.0","main.cluster index_upperinput":"8631.0"}	This Node is a Singleton	8631	-1
positive-28296	7.53529	242.627	positive	0.0221047	-48092.3	https://gnps.ucsd.edu/ProteoSAFe/result.jsp?task=e934b21c7a3841bbada7ad09611f4330&view=view_all_clusters_withID&show=true#{"main.cluster index_lowerinput":"28296.0","main.cluster index_upperinput":"28296.0"}	This Node is a Singleton	28296	-1
positive-8986	8.70214	792.563	positive	0.022184	1.12962e+06	https://gnps.ucsd.edu/ProteoSAFe/result.jsp?task=e934b21c7a3841bbada7ad09611f4330&view=view_all_clusters_withID&show=true#{"main.cluster index_lowerinput":"8986.0","main.cluster index_upperinput":"8986.0"}	https://gnps.ucsd.edu/ProteoSAFe/result.jsp?view=network_displayer&componentindex=732&task=e934b21c7a3841bbada7ad09611f4330&show=true	8986	732
positive-6078	4.26751	277.228	positive	0.022266	-17204.5	https://gnps.ucsd.edu/ProteoSAFe/result.jsp?task=e934b21c7a3841bbada7ad09611f4330&view=view_all_clusters_withID&show=true#{"main.cluster index_lowerinput":"6078.0","main.cluster index_upperinput":"6078.0"}	This Node is a Singleton	6078	-1
positive-5955	7.88755	323.257	positive	0.0224916	100750	https://gnps.ucsd.edu/ProteoSAFe/result.jsp?task=e934b21c7a3841bbada7ad09611f4330&view=view_all_clusters_withID&show=true#{"main.cluster index_lowerinput":"5955.0","main.cluster index_upperinput":"5955.0"}	This Node is a Singleton	5955	-1
positive-10943	8.89369	417.741	positive	0.0230348	88701.1	https://gnps.ucsd.edu/ProteoSAFe/result.jsp?task=e934b21c7a3841bbada7ad09611f4330&view=view_all_clusters_withID&show=true#{"main.cluster index_lowerinput":"10943.0","main.cluster index_upperinput":"10943.0"}	This Node is a Singleton	10943	-1
positive-12335	2.84465	766.184	positive	0.0232489	-372587	https://gnps.ucsd.edu/ProteoSAFe/result.jsp?task=e934b21c7a3841bbada7ad09611f4330&view=view_all_clusters_withID&show=true#{"main.cluster index_lowerinput":"12335.0","main.cluster index_upperinput":"12335.0"}	This Node is a Singleton	12335	-1
positive-29514	6.27377	351.137	positive	0.0233347	-33519.3	https://gnps.ucsd.edu/ProteoSAFe/result.jsp?task=e934b21c7a3841bbada7ad09611f4330&view=view_all_clusters_withID&show=true#{"main.cluster index_lowerinput":"29514.0","main.cluster index_upperinput":"29514.0"}	This Node is a Singleton	29514	-1
positive-12573	4.77034	346.206	positive	0.0235328	-561645	https://gnps.ucsd.edu/ProteoSAFe/result.jsp?task=e934b21c7a3841bbada7ad09611f4330&view=view_all_clusters_withID&show=true#{"main.cluster index_lowerinput":"12573.0","main.cluster index_upperinput":"12573.0"}	This Node is a Singleton	12573	-1
positive-13959	0.363627	250.935	positive	0.0238915	-655741	https://gnps.ucsd.edu/ProteoSAFe/result.jsp?task=e934b21c7a3841bbada7ad09611f4330&view=view_all_clusters_withID&show=true#{"main.cluster index_lowerinput":"13959.0","main.cluster index_upperinput":"13959.0"}	This Node is a Singleton	13959	-1
positive-18848	3.99982	539.172	positive	0.0242436	1.05112e+06	https://gnps.ucsd.edu/ProteoSAFe/result.jsp?task=e934b21c7a3841bbada7ad09611f4330&view=view_all_clusters_withID&show=true#{"main.cluster index_lowerinput":"18848.0","main.cluster index_upperinput":"18848.0"}	This Node is a Singleton	18848	-1
positive-19096	3.22293	645.673	positive	0.0243344	366303	https://gnps.ucsd.edu/ProteoSAFe/result.jsp?task=e934b21c7a3841bbada7ad09611f4330&view=view_all_clusters_withID&show=true#{"main.cluster index_lowerinput":"19096.0","main.cluster index_upperinput":"19096.0"}	This Node is a Singleton	19096	-1
positive-27633	4.85664	346.202	positive	0.0243565	-569101	https://gnps.ucsd.edu/ProteoSAFe/result.jsp?task=e934b21c7a3841bbada7ad09611f4330&view=view_all_clusters_withID&show=true#{"main.cluster index_lowerinput":"27633.0","main.cluster index_upperinput":"27633.0"}	This Node is a Singleton	27633	-1
negative-8962	2.87339	1178.32	negative	0.0243852	-441505	https://gnps.ucsd.edu/ProteoSAFe/result.jsp?task=32d80c06e8754f4fa362d9cfe877d7e6&view=view_all_clusters_withID&show=true#{"main.cluster index_lowerinput":"8962.0","main.cluster index_upperinput":"8962.0"}	This Node is a Singleton	8962	-1
negative-1377	10.2125	369.228	negative	0.024444	-8903.48	https://gnps.ucsd.edu/ProteoSAFe/result.jsp?task=32d80c06e8754f4fa362d9cfe877d7e6&view=view_all_clusters_withID&show=true#{"main.cluster index_lowerinput":"1377.0","main.cluster index_upperinput":"1377.0"}	This Node is a Singleton	1377	-1
negative-2918	3.23398	452.098	negative	0.0244857	3.96417e+06	https://gnps.ucsd.edu/ProteoSAFe/result.jsp?task=32d80c06e8754f4fa362d9cfe877d7e6&view=view_all_clusters_withID&show=true#{"main.cluster index_lowerinput":"2918.0","main.cluster index_upperinput":"2918.0"}	https://gnps.ucsd.edu/ProteoSAFe/result.jsp?view=network_displayer&componentindex=36&task=32d80c06e8754f4fa362d9cfe877d7e6&show=true	2918	36
positive-22343	2.87582	811.199	positive	0.0245067	-209882	https://gnps.ucsd.edu/ProteoSAFe/result.jsp?task=e934b21c7a3841bbada7ad09611f4330&view=view_all_clusters_withID&show=true#{"main.cluster index_lowerinput":"22343.0","main.cluster index_upperinput":"22343.0"}	This Node is a Singleton	22343	-1
negative-1352	10.2033	465.342	negative	0.0246716	-150408	https://gnps.ucsd.edu/ProteoSAFe/result.jsp?task=32d80c06e8754f4fa362d9cfe877d7e6&view=view_all_clusters_withID&show=true#{"main.cluster index_lowerinput":"1352.0","main.cluster index_upperinput":"1352.0"}	https://gnps.ucsd.edu/ProteoSAFe/result.jsp?view=network_displayer&componentindex=6&task=32d80c06e8754f4fa362d9cfe877d7e6&show=true	1352	6
positive-11746	11.391	178.05	positive	0.0248647	-713620	https://gnps.ucsd.edu/ProteoSAFe/result.jsp?task=e934b21c7a3841bbada7ad09611f4330&view=view_all_clusters_withID&show=true#{"main.cluster index_lowerinput":"11746.0","main.cluster index_upperinput":"11746.0"}	https://gnps.ucsd.edu/ProteoSAFe/result.jsp?view=network_displayer&componentindex=356&task=e934b21c7a3841bbada7ad09611f4330&show=true	11746	356
positive-11693	2.84704	747.21	positive	0.0249528	-2.65093e+06	https://gnps.ucsd.edu/ProteoSAFe/result.jsp?task=e934b21c7a3841bbada7ad09611f4330&view=view_all_clusters_withID&show=true#{"main.cluster index_lowerinput":"11693.0","main.cluster index_upperinput":"11693.0"}	This Node is a Singleton	11693	-1
positive-20240	4.33508	553.246	positive	0.0250774	25598.3	https://gnps.ucsd.edu/ProteoSAFe/result.jsp?task=e934b21c7a3841bbada7ad09611f4330&view=view_all_clusters_withID&show=true#{"main.cluster index_lowerinput":"20240.0","main.cluster index_upperinput":"20240.0"}	This Node is a Singleton	20240	-1
positive-13398	5.22723	243.635	positive	0.0250814	-115489	https://gnps.ucsd.edu/ProteoSAFe/result.jsp?task=e934b21c7a3841bbada7ad09611f4330&view=view_all_clusters_withID&show=true#{"main.cluster index_lowerinput":"13398.0","main.cluster index_upperinput":"13398.0"}	This Node is a Singleton	13398	-1
positive-9350	7.84446	601.372	positive	0.0259812	2.0002e+06	https://gnps.ucsd.edu/ProteoSAFe/result.jsp?task=e934b21c7a3841bbada7ad09611f4330&view=view_all_clusters_withID&show=true#{"main.cluster index_lowerinput":"9350.0","main.cluster index_upperinput":"9350.0"}	https://gnps.ucsd.edu/ProteoSAFe/result.jsp?view=network_displayer&componentindex=40&task=e934b21c7a3841bbada7ad09611f4330&show=true	9350	40
positive-16378	8.71959	609.413	positive	0.0260166	24960	https://gnps.ucsd.edu/ProteoSAFe/result.jsp?task=e934b21c7a3841bbada7ad09611f4330&view=view_all_clusters_withID&show=true#{"main.cluster index_lowerinput":"16378.0","main.cluster index_upperinput":"16378.0"}	This Node is a Singleton	16378	-1
positive-13928	3.24244	437.109	positive	0.0260916	670190	https://gnps.ucsd.edu/ProteoSAFe/result.jsp?task=e934b21c7a3841bbada7ad09611f4330&view=view_all_clusters_withID&show=true#{"main.cluster index_lowerinput":"13928.0","main.cluster index_upperinput":"13928.0"}	This Node is a Singleton	13928	-1
negative-12923	4.88935	605.193	negative	0.0268178	128214	https://gnps.ucsd.edu/ProteoSAFe/result.jsp?task=32d80c06e8754f4fa362d9cfe877d7e6&view=view_all_clusters_withID&show=true#{"main.cluster index_lowerinput":"12923.0","main.cluster index_upperinput":"12923.0"}	This Node is a Singleton	12923	-1
negative-2785	6.86801	313.165	negative	0.0268461	-1.38023e+06	https://gnps.ucsd.edu/ProteoSAFe/result.jsp?task=32d80c06e8754f4fa362d9cfe877d7e6&view=view_all_clusters_withID&show=true#{"main.cluster index_lowerinput":"2785.0","main.cluster index_upperinput":"2785.0"}	This Node is a Singleton	2785	-1
negative-2965	3.97955	671.295	negative	0.0269128	-890386	https://gnps.ucsd.edu/ProteoSAFe/result.jsp?task=32d80c06e8754f4fa362d9cfe877d7e6&view=view_all_clusters_withID&show=true#{"main.cluster index_lowerinput":"2965.0","main.cluster index_upperinput":"2965.0"}	This Node is a Singleton	2965	-1
positive-2825	2.25882	155.118	positive	0.0269914	-1.26137e+06	https://gnps.ucsd.edu/ProteoSAFe/result.jsp?task=e934b21c7a3841bbada7ad09611f4330&view=view_all_clusters_withID&show=true#{"main.cluster index_lowerinput":"2825.0","main.cluster index_upperinput":"2825.0"}	https://gnps.ucsd.edu/ProteoSAFe/result.jsp?view=network_displayer&componentindex=1362&task=e934b21c7a3841bbada7ad09611f4330&show=true	2825	1362
positive-10057	2.81956	385.085	positive	0.0270297	-1.7796e+06	https://gnps.ucsd.edu/ProteoSAFe/result.jsp?task=e934b21c7a3841bbada7ad09611f4330&view=view_all_clusters_withID&show=true#{"main.cluster index_lowerinput":"10057.0","main.cluster index_upperinput":"10057.0"}	https://gnps.ucsd.edu/ProteoSAFe/result.jsp?view=network_displayer&componentindex=403&task=e934b21c7a3841bbada7ad09611f4330&show=true	10057	403
negative-13019	5.13435	430.131	negative	0.0272233	39666.8	https://gnps.ucsd.edu/ProteoSAFe/result.jsp?task=32d80c06e8754f4fa362d9cfe877d7e6&view=view_all_clusters_withID&show=true#{"main.cluster index_lowerinput":"13019.0","main.cluster index_upperinput":"13019.0"}	This Node is a Singleton	13019	-1
positive-2360	4.80937	305.248	positive	0.0272243	-1.52891e+07	https://gnps.ucsd.edu/ProteoSAFe/result.jsp?task=e934b21c7a3841bbada7ad09611f4330&view=view_all_clusters_withID&show=true#{"main.cluster index_lowerinput":"2360.0","main.cluster index_upperinput":"2360.0"}	https://gnps.ucsd.edu/ProteoSAFe/result.jsp?view=network_displayer&componentindex=561&task=e934b21c7a3841bbada7ad09611f4330&show=true	2360	561
positive-3682	8.16575	377.231	positive	0.027405	156183	https://gnps.ucsd.edu/ProteoSAFe/result.jsp?task=e934b21c7a3841bbada7ad09611f4330&view=view_all_clusters_withID&show=true#{"main.cluster index_lowerinput":"3682.0","main.cluster index_upperinput":"3682.0"}	This Node is a Singleton	3682	-1
positive-23335	4.98025	263.23	positive	0.0274665	-192682	https://gnps.ucsd.edu/ProteoSAFe/result.jsp?task=e934b21c7a3841bbada7ad09611f4330&view=view_all_clusters_withID&show=true#{"main.cluster index_lowerinput":"23335.0","main.cluster index_upperinput":"23335.0"}	https://gnps.ucsd.edu/ProteoSAFe/result.jsp?view=network_displayer&componentindex=332&task=e934b21c7a3841bbada7ad09611f4330&show=true	23335	332
negative-1227	6.87931	311.169	negative	0.0280441	-3.47736e+07	https://gnps.ucsd.edu/ProteoSAFe/result.jsp?task=32d80c06e8754f4fa362d9cfe877d7e6&view=view_all_clusters_withID&show=true#{"main.cluster index_lowerinput":"1227.0","main.cluster index_upperinput":"1227.0"}	https://gnps.ucsd.edu/ProteoSAFe/result.jsp?view=network_displayer&componentindex=6&task=32d80c06e8754f4fa362d9cfe877d7e6&show=true	1227	6
positive-29734	4.97735	240.196	positive	0.0286261	297123	https://gnps.ucsd.edu/ProteoSAFe/result.jsp?task=e934b21c7a3841bbada7ad09611f4330&view=view_all_clusters_withID&show=true#{"main.cluster index_lowerinput":"29734.0","main.cluster index_upperinput":"29734.0"}	https://gnps.ucsd.edu/ProteoSAFe/result.jsp?view=network_displayer&componentindex=156&task=e934b21c7a3841bbada7ad09611f4330&show=true	29734	156
negative-2980	6.84365	379.156	negative	0.0289392	-778002	https://gnps.ucsd.edu/ProteoSAFe/result.jsp?task=32d80c06e8754f4fa362d9cfe877d7e6&view=view_all_clusters_withID&show=true#{"main.cluster index_lowerinput":"2980.0","main.cluster index_upperinput":"2980.0"}	https://gnps.ucsd.edu/ProteoSAFe/result.jsp?view=network_displayer&componentindex=6&task=32d80c06e8754f4fa362d9cfe877d7e6&show=true	2980	6
negative-13678	6.61182	323.169	negative	0.0300584	-170622	https://gnps.ucsd.edu/ProteoSAFe/result.jsp?task=32d80c06e8754f4fa362d9cfe877d7e6&view=view_all_clusters_withID&show=true#{"main.cluster index_lowerinput":"13678.0","main.cluster index_upperinput":"13678.0"}	https://gnps.ucsd.edu/ProteoSAFe/result.jsp?view=network_displayer&componentindex=6&task=32d80c06e8754f4fa362d9cfe877d7e6&show=true	13678	6
positive-11862	3.22612	857.244	positive	0.0301515	1.83378e+06	https://gnps.ucsd.edu/ProteoSAFe/result.jsp?task=e934b21c7a3841bbada7ad09611f4330&view=view_all_clusters_withID&show=true#{"main.cluster index_lowerinput":"11862.0","main.cluster index_upperinput":"11862.0"}	https://gnps.ucsd.edu/ProteoSAFe/result.jsp?view=network_displayer&componentindex=170&task=e934b21c7a3841bbada7ad09611f4330&show=true	11862	170
positive-12202	2.83719	586.641	positive	0.0301695	-505883	https://gnps.ucsd.edu/ProteoSAFe/result.jsp?task=e934b21c7a3841bbada7ad09611f4330&view=view_all_clusters_withID&show=true#{"main.cluster index_lowerinput":"12202.0","main.cluster index_upperinput":"12202.0"}	This Node is a Singleton	12202	-1
positive-12397	5.48758	262.152	positive	0.0301698	-737286	https://gnps.ucsd.edu/ProteoSAFe/result.jsp?task=e934b21c7a3841bbada7ad09611f4330&view=view_all_clusters_withID&show=true#{"main.cluster index_lowerinput":"12397.0","main.cluster index_upperinput":"12397.0"}	This Node is a Singleton	12397	-1
positive-1977	4.98464	262.179	positive	0.0304003	305459	https://gnps.ucsd.edu/ProteoSAFe/result.jsp?task=e934b21c7a3841bbada7ad09611f4330&view=view_all_clusters_withID&show=true#{"main.cluster index_lowerinput":"1977.0","main.cluster index_upperinput":"1977.0"}	This Node is a Singleton	1977	-1
negative-1466	6.85379	323.169	negative	0.03047	-192932	https://gnps.ucsd.edu/ProteoSAFe/result.jsp?task=32d80c06e8754f4fa362d9cfe877d7e6&view=view_all_clusters_withID&show=true#{"main.cluster index_lowerinput":"1466.0","main.cluster index_upperinput":"1466.0"}	https://gnps.ucsd.edu/ProteoSAFe/result.jsp?view=network_displayer&componentindex=6&task=32d80c06e8754f4fa362d9cfe877d7e6&show=true	1466	6
positive-22863	2.96953	309.571	positive	0.0304909	36535.3	https://gnps.ucsd.edu/ProteoSAFe/result.jsp?task=e934b21c7a3841bbada7ad09611f4330&view=view_all_clusters_withID&show=true#{"main.cluster index_lowerinput":"22863.0","main.cluster index_upperinput":"22863.0"}	This Node is a Singleton	22863	-1
positive-12975	5.27797	391.133	positive	0.0304917	-127322	https://gnps.ucsd.edu/ProteoSAFe/result.jsp?task=e934b21c7a3841bbada7ad09611f4330&view=view_all_clusters_withID&show=true#{"main.cluster index_lowerinput":"12975.0","main.cluster index_upperinput":"12975.0"}	This Node is a Singleton	12975	-1
positive-39636	7.50461	372.258	positive	0.030719	-11820.5	https://gnps.ucsd.edu/ProteoSAFe/result.jsp?task=e934b21c7a3841bbada7ad09611f4330&view=view_all_clusters_withID&show=true#{"main.cluster index_lowerinput":"39636.0","main.cluster index_upperinput":"39636.0"}	This Node is a Singleton	39636	-1
positive-21185	7.02306	219.175	positive	0.0308851	-76863.6	https://gnps.ucsd.edu/ProteoSAFe/result.jsp?task=e934b21c7a3841bbada7ad09611f4330&view=view_all_clusters_withID&show=true#{"main.cluster index_lowerinput":"21185.0","main.cluster index_upperinput":"21185.0"}	This Node is a Singleton	21185	-1
negative-19910	3.92249	489.102	negative	0.0317798	269232	https://gnps.ucsd.edu/ProteoSAFe/result.jsp?task=32d80c06e8754f4fa362d9cfe877d7e6&view=view_all_clusters_withID&show=true#{"main.cluster index_lowerinput":"19910.0","main.cluster index_upperinput":"19910.0"}	This Node is a Singleton	19910	-1
positive-9115	2.7173	221.129	positive	0.0321296	1.45149e+07	https://gnps.ucsd.edu/ProteoSAFe/result.jsp?task=e934b21c7a3841bbada7ad09611f4330&view=view_all_clusters_withID&show=true#{"main.cluster index_lowerinput":"9115.0","main.cluster index_upperinput":"9115.0"}	This Node is a Singleton	9115	-1
positive-15674	6.85338	224.13	positive	0.0321872	371435	https://gnps.ucsd.edu/ProteoSAFe/result.jsp?task=e934b21c7a3841bbada7ad09611f4330&view=view_all_clusters_withID&show=true#{"main.cluster index_lowerinput":"15674.0","main.cluster index_upperinput":"15674.0"}	This Node is a Singleton	15674	-1
positive-22807	7.83669	630.475	positive	0.0328858	59672.7	https://gnps.ucsd.edu/ProteoSAFe/result.jsp?task=e934b21c7a3841bbada7ad09611f4330&view=view_all_clusters_withID&show=true#{"main.cluster index_lowerinput":"22807.0","main.cluster index_upperinput":"22807.0"}	This Node is a Singleton	22807	-1
positive-15318	9.712	601.481	positive	0.0328903	901268	https://gnps.ucsd.edu/ProteoSAFe/result.jsp?task=e934b21c7a3841bbada7ad09611f4330&view=view_all_clusters_withID&show=true#{"main.cluster index_lowerinput":"15318.0","main.cluster index_upperinput":"15318.0"}	https://gnps.ucsd.edu/ProteoSAFe/result.jsp?view=network_displayer&componentindex=322&task=e934b21c7a3841bbada7ad09611f4330&show=true	15318	322
negative-5393	2.52413	805.279	negative	0.0328957	31517.2	https://gnps.ucsd.edu/ProteoSAFe/result.jsp?task=32d80c06e8754f4fa362d9cfe877d7e6&view=view_all_clusters_withID&show=true#{"main.cluster index_lowerinput":"5393.0","main.cluster index_upperinput":"5393.0"}	This Node is a Singleton	5393	-1
positive-3292	6.94272	327.231	positive	0.0329937	24422.1	https://gnps.ucsd.edu/ProteoSAFe/result.jsp?task=e934b21c7a3841bbada7ad09611f4330&view=view_all_clusters_withID&show=true#{"main.cluster index_lowerinput":"3292.0","main.cluster index_upperinput":"3292.0"}	This Node is a Singleton	3292	-1
positive-15349	3.46826	598.251	positive	0.0331956	545303	https://gnps.ucsd.edu/ProteoSAFe/result.jsp?task=e934b21c7a3841bbada7ad09611f4330&view=view_all_clusters_withID&show=true#{"main.cluster index_lowerinput":"15349.0","main.cluster index_upperinput":"15349.0"}	This Node is a Singleton	15349	-1
positive-15958	9.55699	547.361	positive	0.0333882	56342.6	https://gnps.ucsd.edu/ProteoSAFe/result.jsp?task=e934b21c7a3841bbada7ad09611f4330&view=view_all_clusters_withID&show=true#{"main.cluster index_lowerinput":"15958.0","main.cluster index_upperinput":"15958.0"}	This Node is a Singleton	15958	-1
positive-30944	4.621	238.18	positive	0.033522	166207	https://gnps.ucsd.edu/ProteoSAFe/result.jsp?task=e934b21c7a3841bbada7ad09611f4330&view=view_all_clusters_withID&show=true#{"main.cluster index_lowerinput":"30944.0","main.cluster index_upperinput":"30944.0"}	https://gnps.ucsd.edu/ProteoSAFe/result.jsp?view=network_displayer&componentindex=156&task=e934b21c7a3841bbada7ad09611f4330&show=true	30944	156
positive-8601	2.86701	242.066	positive	0.0336034	-3.54518e+07	https://gnps.ucsd.edu/ProteoSAFe/result.jsp?task=e934b21c7a3841bbada7ad09611f4330&view=view_all_clusters_withID&show=true#{"main.cluster index_lowerinput":"8601.0","main.cluster index_upperinput":"8601.0"}	https://gnps.ucsd.edu/ProteoSAFe/result.jsp?view=network_displayer&componentindex=154&task=e934b21c7a3841bbada7ad09611f4330&show=true	8601	154
negative-1009	2.31024	242.013	negative	0.0336515	-6118.22	https://gnps.ucsd.edu/ProteoSAFe/result.jsp?task=32d80c06e8754f4fa362d9cfe877d7e6&view=view_all_clusters_withID&show=true#{"main.cluster index_lowerinput":"1009.0","main.cluster index_upperinput":"1009.0"}	This Node is a Singleton	1009	-1
negative-1515	6.37959	299.149	negative	0.0336847	-612012	https://gnps.ucsd.edu/ProteoSAFe/result.jsp?task=32d80c06e8754f4fa362d9cfe877d7e6&view=view_all_clusters_withID&show=true#{"main.cluster index_lowerinput":"1515.0","main.cluster index_upperinput":"1515.0"}	https://gnps.ucsd.edu/ProteoSAFe/result.jsp?view=network_displayer&componentindex=111&task=32d80c06e8754f4fa362d9cfe877d7e6&show=true	1515	111
positive-2414	1.46333	141.102	positive	0.0340032	-890159	https://gnps.ucsd.edu/ProteoSAFe/result.jsp?task=e934b21c7a3841bbada7ad09611f4330&view=view_all_clusters_withID&show=true#{"main.cluster index_lowerinput":"2414.0","main.cluster index_upperinput":"2414.0"}	https://gnps.ucsd.edu/ProteoSAFe/result.jsp?view=network_displayer&componentindex=465&task=e934b21c7a3841bbada7ad09611f4330&show=true	2414	465
positive-14270	5.20499	233.649	positive	0.034515	-242036	https://gnps.ucsd.edu/ProteoSAFe/result.jsp?task=e934b21c7a3841bbada7ad09611f4330&view=view_all_clusters_withID&show=true#{"main.cluster index_lowerinput":"14270.0","main.cluster index_upperinput":"14270.0"}	This Node is a Singleton	14270	-1
positive-5854	8.61213	579.484	positive	0.0345477	-29489.4	https://gnps.ucsd.edu/ProteoSAFe/result.jsp?task=e934b21c7a3841bbada7ad09611f4330&view=view_all_clusters_withID&show=true#{"main.cluster index_lowerinput":"5854.0","main.cluster index_upperinput":"5854.0"}	https://gnps.ucsd.edu/ProteoSAFe/result.jsp?view=network_displayer&componentindex=43&task=e934b21c7a3841bbada7ad09611f4330&show=true	5854	43
negative-3904	6.42583	365.141	negative	0.034556	-357146	https://gnps.ucsd.edu/ProteoSAFe/result.jsp?task=32d80c06e8754f4fa362d9cfe877d7e6&view=view_all_clusters_withID&show=true#{"main.cluster index_lowerinput":"3904.0","main.cluster index_upperinput":"3904.0"}	https://gnps.ucsd.edu/ProteoSAFe/result.jsp?view=network_displayer&componentindex=6&task=32d80c06e8754f4fa362d9cfe877d7e6&show=true	3904	6
positive-22274	0.748189	329.117	positive	0.0347134	168224	https://gnps.ucsd.edu/ProteoSAFe/result.jsp?task=e934b21c7a3841bbada7ad09611f4330&view=view_all_clusters_withID&show=true#{"main.cluster index_lowerinput":"22274.0","main.cluster index_upperinput":"22274.0"}	This Node is a Singleton	22274	-1
positive-15309	3.05736	316.187	positive	0.0347384	469957	https://gnps.ucsd.edu/ProteoSAFe/result.jsp?task=e934b21c7a3841bbada7ad09611f4330&view=view_all_clusters_withID&show=true#{"main.cluster index_lowerinput":"15309.0","main.cluster index_upperinput":"15309.0"}	This Node is a Singleton	15309	-1
positive-3056	0.203005	155.118	positive	0.0348363	-534714	https://gnps.ucsd.edu/ProteoSAFe/result.jsp?task=e934b21c7a3841bbada7ad09611f4330&view=view_all_clusters_withID&show=true#{"main.cluster index_lowerinput":"3056.0","main.cluster index_upperinput":"3056.0"}	This Node is a Singleton	3056	-1
positive-12190	4.79644	882.234	positive	0.0351649	-292192	https://gnps.ucsd.edu/ProteoSAFe/result.jsp?task=e934b21c7a3841bbada7ad09611f4330&view=view_all_clusters_withID&show=true#{"main.cluster index_lowerinput":"12190.0","main.cluster index_upperinput":"12190.0"}	This Node is a Singleton	12190	-1
negative-3739	2.72423	417.142	negative	0.0352495	5.05567e+06	https://gnps.ucsd.edu/ProteoSAFe/result.jsp?task=32d80c06e8754f4fa362d9cfe877d7e6&view=view_all_clusters_withID&show=true#{"main.cluster index_lowerinput":"3739.0","main.cluster index_upperinput":"3739.0"}	This Node is a Singleton	3739	-1
positive-23538	9.18309	542.423	positive	0.035347	-3773.14	https://gnps.ucsd.edu/ProteoSAFe/result.jsp?task=e934b21c7a3841bbada7ad09611f4330&view=view_all_clusters_withID&show=true#{"main.cluster index_lowerinput":"23538.0","main.cluster index_upperinput":"23538.0"}	https://gnps.ucsd.edu/ProteoSAFe/result.jsp?view=network_displayer&componentindex=13&task=e934b21c7a3841bbada7ad09611f4330&show=true	23538	13
positive-12040	5.5227	209.604	positive	0.0354268	-666027	https://gnps.ucsd.edu/ProteoSAFe/result.jsp?task=e934b21c7a3841bbada7ad09611f4330&view=view_all_clusters_withID&show=true#{"main.cluster index_lowerinput":"12040.0","main.cluster index_upperinput":"12040.0"}	This Node is a Singleton	12040	-1
negative-1338	10.2052	353.216	negative	0.0354269	-366561	https://gnps.ucsd.edu/ProteoSAFe/result.jsp?task=32d80c06e8754f4fa362d9cfe877d7e6&view=view_all_clusters_withID&show=true#{"main.cluster index_lowerinput":"1338.0","main.cluster index_upperinput":"1338.0"}	https://gnps.ucsd.edu/ProteoSAFe/result.jsp?view=network_displayer&componentindex=2&task=32d80c06e8754f4fa362d9cfe877d7e6&show=true	1338	2
positive-17511	6.06867	620.293	positive	0.035462	-108003	https://gnps.ucsd.edu/ProteoSAFe/result.jsp?task=e934b21c7a3841bbada7ad09611f4330&view=view_all_clusters_withID&show=true#{"main.cluster index_lowerinput":"17511.0","main.cluster index_upperinput":"17511.0"}	This Node is a Singleton	17511	-1
negative-1959	8.04902	355.159	negative	0.035876	531468	https://gnps.ucsd.edu/ProteoSAFe/result.jsp?task=32d80c06e8754f4fa362d9cfe877d7e6&view=view_all_clusters_withID&show=true#{"main.cluster index_lowerinput":"1959.0","main.cluster index_upperinput":"1959.0"}	https://gnps.ucsd.edu/ProteoSAFe/result.jsp?view=network_displayer&componentindex=24&task=32d80c06e8754f4fa362d9cfe877d7e6&show=true	1959	24
positive-11735	5.50911	278.687	positive	0.0360821	-2.29735e+06	https://gnps.ucsd.edu/ProteoSAFe/result.jsp?task=e934b21c7a3841bbada7ad09611f4330&view=view_all_clusters_withID&show=true#{"main.cluster index_lowerinput":"11735.0","main.cluster index_upperinput":"11735.0"}	This Node is a Singleton	11735	-1
positive-11620	5.50801	200.617	positive	0.036379	-1.1335e+07	https://gnps.ucsd.edu/ProteoSAFe/result.jsp?task=e934b21c7a3841bbada7ad09611f4330&view=view_all_clusters_withID&show=true#{"main.cluster index_lowerinput":"11620.0","main.cluster index_upperinput":"11620.0"}	This Node is a Singleton	11620	-1
positive-19357	5.44233	671.288	positive	0.0365805	228947	https://gnps.ucsd.edu/ProteoSAFe/result.jsp?task=e934b21c7a3841bbada7ad09611f4330&view=view_all_clusters_withID&show=true#{"main.cluster index_lowerinput":"19357.0","main.cluster index_upperinput":"19357.0"}	This Node is a Singleton	19357	-1
positive-11513	9.55791	633.398	positive	0.0369102	96537.2	https://gnps.ucsd.edu/ProteoSAFe/result.jsp?task=e934b21c7a3841bbada7ad09611f4330&view=view_all_clusters_withID&show=true#{"main.cluster index_lowerinput":"11513.0","main.cluster index_upperinput":"11513.0"}	This Node is a Singleton	11513	-1
positive-6187	8.71309	448.437	positive	0.0370476	-14498.2	https://gnps.ucsd.edu/ProteoSAFe/result.jsp?task=e934b21c7a3841bbada7ad09611f4330&view=view_all_clusters_withID&show=true#{"main.cluster index_lowerinput":"6187.0","main.cluster index_upperinput":"6187.0"}	This Node is a Singleton	6187	-1
positive-3715	8.28167	291.195	positive	0.037335	21167.4	https://gnps.ucsd.edu/ProteoSAFe/result.jsp?task=e934b21c7a3841bbada7ad09611f4330&view=view_all_clusters_withID&show=true#{"main.cluster index_lowerinput":"3715.0","main.cluster index_upperinput":"3715.0"}	This Node is a Singleton	3715	-1
positive-12106	2.64776	226.565	positive	0.0374546	1.22044e+06	https://gnps.ucsd.edu/ProteoSAFe/result.jsp?task=e934b21c7a3841bbada7ad09611f4330&view=view_all_clusters_withID&show=true#{"main.cluster index_lowerinput":"12106.0","main.cluster index_upperinput":"12106.0"}	This Node is a Singleton	12106	-1
positive-30058	5.5367	365.182	positive	0.0378365	-174924	https://gnps.ucsd.edu/ProteoSAFe/result.jsp?task=e934b21c7a3841bbada7ad09611f4330&view=view_all_clusters_withID&show=true#{"main.cluster index_lowerinput":"30058.0","main.cluster index_upperinput":"30058.0"}	This Node is a Singleton	30058	-1
negative-2627	8.8908	821.545	negative	0.0380518	794213	https://gnps.ucsd.edu/ProteoSAFe/result.jsp?task=32d80c06e8754f4fa362d9cfe877d7e6&view=view_all_clusters_withID&show=true#{"main.cluster index_lowerinput":"2627.0","main.cluster index_upperinput":"2627.0"}	https://gnps.ucsd.edu/ProteoSAFe/result.jsp?view=network_displayer&componentindex=29&task=32d80c06e8754f4fa362d9cfe877d7e6&show=true	2627	29
positive-12175	2.86378	247.558	positive	0.0381634	-308043	https://gnps.ucsd.edu/ProteoSAFe/result.jsp?task=e934b21c7a3841bbada7ad09611f4330&view=view_all_clusters_withID&show=true#{"main.cluster index_lowerinput":"12175.0","main.cluster index_upperinput":"12175.0"}	This Node is a Singleton	12175	-1
positive-8835	2.84936	184.061	positive	0.0381793	-2.415e+06	https://gnps.ucsd.edu/ProteoSAFe/result.jsp?task=e934b21c7a3841bbada7ad09611f4330&view=view_all_clusters_withID&show=true#{"main.cluster index_lowerinput":"8835.0","main.cluster index_upperinput":"8835.0"}	This Node is a Singleton	8835	-1
positive-23179	0.442025	455.117	positive	0.0382259	46178.6	https://gnps.ucsd.edu/ProteoSAFe/result.jsp?task=e934b21c7a3841bbada7ad09611f4330&view=view_all_clusters_withID&show=true#{"main.cluster index_lowerinput":"23179.0","main.cluster index_upperinput":"23179.0"}	This Node is a Singleton	23179	-1
positive-30401	6.24447	336.156	positive	0.0382747	-251614	https://gnps.ucsd.edu/ProteoSAFe/result.jsp?task=e934b21c7a3841bbada7ad09611f4330&view=view_all_clusters_withID&show=true#{"main.cluster index_lowerinput":"30401.0","main.cluster index_upperinput":"30401.0"}	This Node is a Singleton	30401	-1
negative-1894	8.50319	321.211	negative	0.0384982	-20645.5	https://gnps.ucsd.edu/ProteoSAFe/result.jsp?task=32d80c06e8754f4fa362d9cfe877d7e6&view=view_all_clusters_withID&show=true#{"main.cluster index_lowerinput":"1894.0","main.cluster index_upperinput":"1894.0"}	https://gnps.ucsd.edu/ProteoSAFe/result.jsp?view=network_displayer&componentindex=67&task=32d80c06e8754f4fa362d9cfe877d7e6&show=true	1894	67
positive-17341	4.79185	307.588	positive	0.0390107	70472.6	https://gnps.ucsd.edu/ProteoSAFe/result.jsp?task=e934b21c7a3841bbada7ad09611f4330&view=view_all_clusters_withID&show=true#{"main.cluster index_lowerinput":"17341.0","main.cluster index_upperinput":"17341.0"}	This Node is a Singleton	17341	-1
negative-18503	5.90668	749.31	negative	0.0392665	32812	https://gnps.ucsd.edu/ProteoSAFe/result.jsp?task=32d80c06e8754f4fa362d9cfe877d7e6&view=view_all_clusters_withID&show=true#{"main.cluster index_lowerinput":"18503.0","main.cluster index_upperinput":"18503.0"}	This Node is a Singleton	18503	-1
positive-15729	3.32516	575.175	positive	0.0392937	207250	https://gnps.ucsd.edu/ProteoSAFe/result.jsp?task=e934b21c7a3841bbada7ad09611f4330&view=view_all_clusters_withID&show=true#{"main.cluster index_lowerinput":"15729.0","main.cluster index_upperinput":"15729.0"}	This Node is a Singleton	15729	-1
positive-32776	5.89699	378.202	positive	0.0394678	180649	https://gnps.ucsd.edu/ProteoSAFe/result.jsp?task=e934b21c7a3841bbada7ad09611f4330&view=view_all_clusters_withID&show=true#{"main.cluster index_lowerinput":"32776.0","main.cluster index_upperinput":"32776.0"}	This Node is a Singleton	32776	-1
negative-1340	10.2067	367.232	negative	0.0400376	-147994	https://gnps.ucsd.edu/ProteoSAFe/result.jsp?task=32d80c06e8754f4fa362d9cfe877d7e6&view=view_all_clusters_withID&show=true#{"main.cluster index_lowerinput":"1340.0","main.cluster index_upperinput":"1340.0"}	https://gnps.ucsd.edu/ProteoSAFe/result.jsp?view=network_displayer&componentindex=2&task=32d80c06e8754f4fa362d9cfe877d7e6&show=true	1340	2
negative-3303	2.67021	407.112	negative	0.040076	500712	https://gnps.ucsd.edu/ProteoSAFe/result.jsp?task=32d80c06e8754f4fa362d9cfe877d7e6&view=view_all_clusters_withID&show=true#{"main.cluster index_lowerinput":"3303.0","main.cluster index_upperinput":"3303.0"}	This Node is a Singleton	3303	-1
negative-2987	4.46418	371.116	negative	0.0404954	2.41561e+06	https://gnps.ucsd.edu/ProteoSAFe/result.jsp?task=32d80c06e8754f4fa362d9cfe877d7e6&view=view_all_clusters_withID&show=true#{"main.cluster index_lowerinput":"2987.0","main.cluster index_upperinput":"2987.0"}	https://gnps.ucsd.edu/ProteoSAFe/result.jsp?view=network_displayer&componentindex=261&task=32d80c06e8754f4fa362d9cfe877d7e6&show=true	2987	261
negative-3240	2.70468	495.129	negative	0.0406151	120200	https://gnps.ucsd.edu/ProteoSAFe/result.jsp?task=32d80c06e8754f4fa362d9cfe877d7e6&view=view_all_clusters_withID&show=true#{"main.cluster index_lowerinput":"3240.0","main.cluster index_upperinput":"3240.0"}	This Node is a Singleton	3240	-1
positive-8587	2.88146	224.056	positive	0.0409285	-1.3142e+08	https://gnps.ucsd.edu/ProteoSAFe/result.jsp?task=e934b21c7a3841bbada7ad09611f4330&view=view_all_clusters_withID&show=true#{"main.cluster index_lowerinput":"8587.0","main.cluster index_upperinput":"8587.0"}	https://gnps.ucsd.edu/ProteoSAFe/result.jsp?view=network_displayer&componentindex=154&task=e934b21c7a3841bbada7ad09611f4330&show=true	8587	154
negative-4429	3.07774	787.269	negative	0.0410078	291670	https://gnps.ucsd.edu/ProteoSAFe/result.jsp?task=32d80c06e8754f4fa362d9cfe877d7e6&view=view_all_clusters_withID&show=true#{"main.cluster index_lowerinput":"4429.0","main.cluster index_upperinput":"4429.0"}	This Node is a Singleton	4429	-1
positive-13521	5.08797	428.281	positive	0.0410339	-109824	https://gnps.ucsd.edu/ProteoSAFe/result.jsp?task=e934b21c7a3841bbada7ad09611f4330&view=view_all_clusters_withID&show=true#{"main.cluster index_lowerinput":"13521.0","main.cluster index_upperinput":"13521.0"}	This Node is a Singleton	13521	-1
positive-14259	6.19513	285.222	positive	0.0412079	-592705	https://gnps.ucsd.edu/ProteoSAFe/result.jsp?task=e934b21c7a3841bbada7ad09611f4330&view=view_all_clusters_withID&show=true#{"main.cluster index_lowerinput":"14259.0","main.cluster index_upperinput":"14259.0"}	This Node is a Singleton	14259	-1
negative-12139	2.83177	907.251	negative	0.0415987	-110347	https://gnps.ucsd.edu/ProteoSAFe/result.jsp?task=32d80c06e8754f4fa362d9cfe877d7e6&view=view_all_clusters_withID&show=true#{"main.cluster index_lowerinput":"12139.0","main.cluster index_upperinput":"12139.0"}	This Node is a Singleton	12139	-1
negative-5117	5.38889	760.231	negative	0.0416004	96814.6	https://gnps.ucsd.edu/ProteoSAFe/result.jsp?task=32d80c06e8754f4fa362d9cfe877d7e6&view=view_all_clusters_withID&show=true#{"main.cluster index_lowerinput":"5117.0","main.cluster index_upperinput":"5117.0"}	https://gnps.ucsd.edu/ProteoSAFe/result.jsp?view=network_displayer&componentindex=140&task=32d80c06e8754f4fa362d9cfe877d7e6&show=true	5117	140
positive-12185	4.32301	362.27	positive	0.0417988	-1.11324e+06	https://gnps.ucsd.edu/ProteoSAFe/result.jsp?task=e934b21c7a3841bbada7ad09611f4330&view=view_all_clusters_withID&show=true#{"main.cluster index_lowerinput":"12185.0","main.cluster index_upperinput":"12185.0"}	This Node is a Singleton	12185	-1
positive-8845	2.88456	233.044	positive	0.0418813	-1.36422e+06	https://gnps.ucsd.edu/ProteoSAFe/result.jsp?task=e934b21c7a3841bbada7ad09611f4330&view=view_all_clusters_withID&show=true#{"main.cluster index_lowerinput":"8845.0","main.cluster index_upperinput":"8845.0"}	This Node is a Singleton	8845	-1
positive-33924	5.01624	387.135	positive	0.0419272	-383874	https://gnps.ucsd.edu/ProteoSAFe/result.jsp?task=e934b21c7a3841bbada7ad09611f4330&view=view_all_clusters_withID&show=true#{"main.cluster index_lowerinput":"33924.0","main.cluster index_upperinput":"33924.0"}	This Node is a Singleton	33924	-1
positive-11155	9.557	593.367	positive	0.0420553	160744	https://gnps.ucsd.edu/ProteoSAFe/result.jsp?task=e934b21c7a3841bbada7ad09611f4330&view=view_all_clusters_withID&show=true#{"main.cluster index_lowerinput":"11155.0","main.cluster index_upperinput":"11155.0"}	This Node is a Singleton	11155	-1
positive-5991	8.0715	249.148	positive	0.0421568	378723	https://gnps.ucsd.edu/ProteoSAFe/result.jsp?task=e934b21c7a3841bbada7ad09611f4330&view=view_all_clusters_withID&show=true#{"main.cluster index_lowerinput":"5991.0","main.cluster index_upperinput":"5991.0"}	This Node is a Singleton	5991	-1
positive-6452	8.53701	409.33	positive	0.042179	21293.1	https://gnps.ucsd.edu/ProteoSAFe/result.jsp?task=e934b21c7a3841bbada7ad09611f4330&view=view_all_clusters_withID&show=true#{"main.cluster index_lowerinput":"6452.0","main.cluster index_upperinput":"6452.0"}	This Node is a Singleton	6452	-1
positive-9555	2.87998	212.531	positive	0.042542	-321436	https://gnps.ucsd.edu/ProteoSAFe/result.jsp?task=e934b21c7a3841bbada7ad09611f4330&view=view_all_clusters_withID&show=true#{"main.cluster index_lowerinput":"9555.0","main.cluster index_upperinput":"9555.0"}	This Node is a Singleton	9555	-1
negative-12199	6.24845	370.17	negative	0.0426106	-61952.4	https://gnps.ucsd.edu/ProteoSAFe/result.jsp?task=32d80c06e8754f4fa362d9cfe877d7e6&view=view_all_clusters_withID&show=true#{"main.cluster index_lowerinput":"12199.0","main.cluster index_upperinput":"12199.0"}	https://gnps.ucsd.edu/ProteoSAFe/result.jsp?view=network_displayer&componentindex=2&task=32d80c06e8754f4fa362d9cfe877d7e6&show=true	12199	2
positive-9143	2.84759	393.082	positive	0.0429786	-2.57798e+06	https://gnps.ucsd.edu/ProteoSAFe/result.jsp?task=e934b21c7a3841bbada7ad09611f4330&view=view_all_clusters_withID&show=true#{"main.cluster index_lowerinput":"9143.0","main.cluster index_upperinput":"9143.0"}	https://gnps.ucsd.edu/ProteoSAFe/result.jsp?view=network_displayer&componentindex=403&task=e934b21c7a3841bbada7ad09611f4330&show=true	9143	403
negative-3218	2.85456	462.127	negative	0.0434456	-59136.1	https://gnps.ucsd.edu/ProteoSAFe/result.jsp?task=32d80c06e8754f4fa362d9cfe877d7e6&view=view_all_clusters_withID&show=true#{"main.cluster index_lowerinput":"3218.0","main.cluster index_upperinput":"3218.0"}	This Node is a Singleton	3218	-1
positive-15428	3.59692	601.191	positive	0.043556	1.45424e+06	https://gnps.ucsd.edu/ProteoSAFe/result.jsp?task=e934b21c7a3841bbada7ad09611f4330&view=view_all_clusters_withID&show=true#{"main.cluster index_lowerinput":"15428.0","main.cluster index_upperinput":"15428.0"}	This Node is a Singleton	15428	-1
positive-12704	6.89174	433.184	positive	0.0435684	-160867	https://gnps.ucsd.edu/ProteoSAFe/result.jsp?task=e934b21c7a3841bbada7ad09611f4330&view=view_all_clusters_withID&show=true#{"main.cluster index_lowerinput":"12704.0","main.cluster index_upperinput":"12704.0"}	This Node is a Singleton	12704	-1
positive-14687	5.30495	346.202	positive	0.0435808	-46492.7	https://gnps.ucsd.edu/ProteoSAFe/result.jsp?task=e934b21c7a3841bbada7ad09611f4330&view=view_all_clusters_withID&show=true#{"main.cluster index_lowerinput":"14687.0","main.cluster index_upperinput":"14687.0"}	This Node is a Singleton	14687	-1
negative-5553	3.05554	509.145	negative	0.0437773	325901	https://gnps.ucsd.edu/ProteoSAFe/result.jsp?task=32d80c06e8754f4fa362d9cfe877d7e6&view=view_all_clusters_withID&show=true#{"main.cluster index_lowerinput":"5553.0","main.cluster index_upperinput":"5553.0"}	This Node is a Singleton	5553	-1
negative-5990	8.18612	733.365	negative	0.0438752	40226.7	https://gnps.ucsd.edu/ProteoSAFe/result.jsp?task=32d80c06e8754f4fa362d9cfe877d7e6&view=view_all_clusters_withID&show=true#{"main.cluster index_lowerinput":"5990.0","main.cluster index_upperinput":"5990.0"}	This Node is a Singleton	5990	-1
positive-19044	3.08141	291.113	positive	0.0440144	599712	https://gnps.ucsd.edu/ProteoSAFe/result.jsp?task=e934b21c7a3841bbada7ad09611f4330&view=view_all_clusters_withID&show=true#{"main.cluster index_lowerinput":"19044.0","main.cluster index_upperinput":"19044.0"}	This Node is a Singleton	19044	-1
positive-23182	8.84148	399.384	positive	0.0444331	80372.7	https://gnps.ucsd.edu/ProteoSAFe/result.jsp?task=e934b21c7a3841bbada7ad09611f4330&view=view_all_clusters_withID&show=true#{"main.cluster index_lowerinput":"23182.0","main.cluster index_upperinput":"23182.0"}	https://gnps.ucsd.edu/ProteoSAFe/result.jsp?view=network_displayer&componentindex=118&task=e934b21c7a3841bbada7ad09611f4330&show=true	23182	118
positive-12234	5.04288	389.138	positive	0.0444869	-529154	https://gnps.ucsd.edu/ProteoSAFe/result.jsp?task=e934b21c7a3841bbada7ad09611f4330&view=view_all_clusters_withID&show=true#{"main.cluster index_lowerinput":"12234.0","main.cluster index_upperinput":"12234.0"}	This Node is a Singleton	12234	-1
positive-19455	4.33883	305.129	positive	0.0447148	235459	https://gnps.ucsd.edu/ProteoSAFe/result.jsp?task=e934b21c7a3841bbada7ad09611f4330&view=view_all_clusters_withID&show=true#{"main.cluster index_lowerinput":"19455.0","main.cluster index_upperinput":"19455.0"}	This Node is a Singleton	19455	-1
positive-10037	1.74039	194.118	positive	0.0454594	229201	https://gnps.ucsd.edu/ProteoSAFe/result.jsp?task=e934b21c7a3841bbada7ad09611f4330&view=view_all_clusters_withID&show=true#{"main.cluster index_lowerinput":"10037.0","main.cluster index_upperinput":"10037.0"}	This Node is a Singleton	10037	-1
positive-11287	8.84291	399.363	positive	0.0458132	12987.4	https://gnps.ucsd.edu/ProteoSAFe/result.jsp?task=e934b21c7a3841bbada7ad09611f4330&view=view_all_clusters_withID&show=true#{"main.cluster index_lowerinput":"11287.0","main.cluster index_upperinput":"11287.0"}	This Node is a Singleton	11287	-1
negative-13751	6.04823	321.153	negative	0.0462913	-14125.7	https://gnps.ucsd.edu/ProteoSAFe/result.jsp?task=32d80c06e8754f4fa362d9cfe877d7e6&view=view_all_clusters_withID&show=true#{"main.cluster index_lowerinput":"13751.0","main.cluster index_upperinput":"13751.0"}	https://gnps.ucsd.edu/ProteoSAFe/result.jsp?view=network_displayer&componentindex=6&task=32d80c06e8754f4fa362d9cfe877d7e6&show=true	13751	6
positive-9842	10.3609	789.761	positive	0.0463897	-362589	https://gnps.ucsd.edu/ProteoSAFe/result.jsp?task=e934b21c7a3841bbada7ad09611f4330&view=view_all_clusters_withID&show=true#{"main.cluster index_lowerinput":"9842.0","main.cluster index_upperinput":"9842.0"}	This Node is a Singleton	9842	-1
positive-5987	8.40166	816.641	positive	0.0467404	-13531	https://gnps.ucsd.edu/ProteoSAFe/result.jsp?task=e934b21c7a3841bbada7ad09611f4330&view=view_all_clusters_withID&show=true#{"main.cluster index_lowerinput":"5987.0","main.cluster index_upperinput":"5987.0"}	This Node is a Singleton	5987	-1
negative-1844	8.25158	341.18	negative	0.0470704	-8816.14	https://gnps.ucsd.edu/ProteoSAFe/result.jsp?task=32d80c06e8754f4fa362d9cfe877d7e6&view=view_all_clusters_withID&show=true#{"main.cluster index_lowerinput":"1844.0","main.cluster index_upperinput":"1844.0"}	https://gnps.ucsd.edu/ProteoSAFe/result.jsp?view=network_displayer&componentindex=199&task=32d80c06e8754f4fa362d9cfe877d7e6&show=true	1844	199
positive-11757	2.8398	579.633	positive	0.0471908	-1.10062e+06	https://gnps.ucsd.edu/ProteoSAFe/result.jsp?task=e934b21c7a3841bbada7ad09611f4330&view=view_all_clusters_withID&show=true#{"main.cluster index_lowerinput":"11757.0","main.cluster index_upperinput":"11757.0"}	This Node is a Singleton	11757	-1
positive-38042	6.02156	260.131	positive	0.0472023	34355.5	https://gnps.ucsd.edu/ProteoSAFe/result.jsp?task=e934b21c7a3841bbada7ad09611f4330&view=view_all_clusters_withID&show=true#{"main.cluster index_lowerinput":"38042.0","main.cluster index_upperinput":"38042.0"}	This Node is a Singleton	38042	-1
negative-5566	3.47532	625.216	negative	0.0473384	903733	https://gnps.ucsd.edu/ProteoSAFe/result.jsp?task=32d80c06e8754f4fa362d9cfe877d7e6&view=view_all_clusters_withID&show=true#{"main.cluster index_lowerinput":"5566.0","main.cluster index_upperinput":"5566.0"}	https://gnps.ucsd.edu/ProteoSAFe/result.jsp?view=network_displayer&componentindex=478&task=32d80c06e8754f4fa362d9cfe877d7e6&show=true	5566	478
negative-8408	4.96494	449.103	negative	0.0474348	79163.6	https://gnps.ucsd.edu/ProteoSAFe/result.jsp?task=32d80c06e8754f4fa362d9cfe877d7e6&view=view_all_clusters_withID&show=true#{"main.cluster index_lowerinput":"8408.0","main.cluster index_upperinput":"8408.0"}	This Node is a Singleton	8408	-1
negative-3704	3.59139	283.062	negative	0.0474352	5.59289e+06	https://gnps.ucsd.edu/ProteoSAFe/result.jsp?task=32d80c06e8754f4fa362d9cfe877d7e6&view=view_all_clusters_withID&show=true#{"main.cluster index_lowerinput":"3704.0","main.cluster index_upperinput":"3704.0"}	https://gnps.ucsd.edu/ProteoSAFe/result.jsp?view=network_displayer&componentindex=111&task=32d80c06e8754f4fa362d9cfe877d7e6&show=true	3704	111
negative-1363	10.1881	355.212	negative	0.0474716	-20981	https://gnps.ucsd.edu/ProteoSAFe/result.jsp?task=32d80c06e8754f4fa362d9cfe877d7e6&view=view_all_clusters_withID&show=true#{"main.cluster index_lowerinput":"1363.0","main.cluster index_upperinput":"1363.0"}	https://gnps.ucsd.edu/ProteoSAFe/result.jsp?view=network_displayer&componentindex=199&task=32d80c06e8754f4fa362d9cfe877d7e6&show=true	1363	199
positive-8794	2.88496	242.05	positive	0.0477123	-1.47356e+06	https://gnps.ucsd.edu/ProteoSAFe/result.jsp?task=e934b21c7a3841bbada7ad09611f4330&view=view_all_clusters_withID&show=true#{"main.cluster index_lowerinput":"8794.0","main.cluster index_upperinput":"8794.0"}	https://gnps.ucsd.edu/ProteoSAFe/result.jsp?view=network_displayer&componentindex=154&task=e934b21c7a3841bbada7ad09611f4330&show=true	8794	154
positive-8559	11.3309	217.122	positive	0.048141	-35859.9	https://gnps.ucsd.edu/ProteoSAFe/result.jsp?task=e934b21c7a3841bbada7ad09611f4330&view=view_all_clusters_withID&show=true#{"main.cluster index_lowerinput":"8559.0","main.cluster index_upperinput":"8559.0"}	This Node is a Singleton	8559	-1
positive-12201	1.46287	155.118	positive	0.0483967	-814634	https://gnps.ucsd.edu/ProteoSAFe/result.jsp?task=e934b21c7a3841bbada7ad09611f4330&view=view_all_clusters_withID&show=true#{"main.cluster index_lowerinput":"12201.0","main.cluster index_upperinput":"12201.0"}	This Node is a Singleton	12201	-1
positive-31510	5.06144	648.271	positive	0.0485907	91992.2	https://gnps.ucsd.edu/ProteoSAFe/result.jsp?task=e934b21c7a3841bbada7ad09611f4330&view=view_all_clusters_withID&show=true#{"main.cluster index_lowerinput":"31510.0","main.cluster index_upperinput":"31510.0"}	This Node is a Singleton	31510	-1
positive-17712	7.95791	549.377	positive	0.0489907	55541	https://gnps.ucsd.edu/ProteoSAFe/result.jsp?task=e934b21c7a3841bbada7ad09611f4330&view=view_all_clusters_withID&show=true#{"main.cluster index_lowerinput":"17712.0","main.cluster index_upperinput":"17712.0"}	This Node is a Singleton	17712	-1
positive-11989	5.0306	197.594	positive	0.0491193	-782215	https://gnps.ucsd.edu/ProteoSAFe/result.jsp?task=e934b21c7a3841bbada7ad09611f4330&view=view_all_clusters_withID&show=true#{"main.cluster index_lowerinput":"11989.0","main.cluster index_upperinput":"11989.0"}	This Node is a Singleton	11989	-1
positive-12364	6.48232	344.259	positive	0.0492076	-922863	https://gnps.ucsd.edu/ProteoSAFe/result.jsp?task=e934b21c7a3841bbada7ad09611f4330&view=view_all_clusters_withID&show=true#{"main.cluster index_lowerinput":"12364.0","main.cluster index_upperinput":"12364.0"}	https://gnps.ucsd.edu/ProteoSAFe/result.jsp?view=network_displayer&componentindex=40&task=e934b21c7a3841bbada7ad09611f4330&show=true	12364	40
negative-5678	3.01735	251.056	negative	0.049218	209181	https://gnps.ucsd.edu/ProteoSAFe/result.jsp?task=32d80c06e8754f4fa362d9cfe877d7e6&view=view_all_clusters_withID&show=true#{"main.cluster index_lowerinput":"5678.0","main.cluster index_upperinput":"5678.0"}	This Node is a Singleton	5678	-1
negative-1624	6.41483	350.126	negative	0.0492583	1.53164e+06	https://gnps.ucsd.edu/ProteoSAFe/result.jsp?task=32d80c06e8754f4fa362d9cfe877d7e6&view=view_all_clusters_withID&show=true#{"main.cluster index_lowerinput":"1624.0","main.cluster index_upperinput":"1624.0"}	https://gnps.ucsd.edu/ProteoSAFe/result.jsp?view=network_displayer&componentindex=84&task=32d80c06e8754f4fa362d9cfe877d7e6&show=true	1624	84
negative-2672	4.69896	549.178	negative	0.0492935	2.57045e+06	https://gnps.ucsd.edu/ProteoSAFe/result.jsp?task=32d80c06e8754f4fa362d9cfe877d7e6&view=view_all_clusters_withID&show=true#{"main.cluster index_lowerinput":"2672.0","main.cluster index_upperinput":"2672.0"}	https://gnps.ucsd.edu/ProteoSAFe/result.jsp?view=network_displayer&componentindex=165&task=32d80c06e8754f4fa362d9cfe877d7e6&show=true	2672	165
positive-20387	9.29421	587.466	positive	0.049756	24103.4	https://gnps.ucsd.edu/ProteoSAFe/result.jsp?task=e934b21c7a3841bbada7ad09611f4330&view=view_all_clusters_withID&show=true#{"main.cluster index_lowerinput":"20387.0","main.cluster index_upperinput":"20387.0"}	This Node is a Singleton	20387	-1
negative-1368	10.2017	479.357	negative	0.0498277	-49185.7	https://gnps.ucsd.edu/ProteoSAFe/result.jsp?task=32d80c06e8754f4fa362d9cfe877d7e6&view=view_all_clusters_withID&show=true#{"main.cluster index_lowerinput":"1368.0","main.cluster index_upperinput":"1368.0"}	https://gnps.ucsd.edu/ProteoSAFe/result.jsp?view=network_displayer&componentindex=2&task=32d80c06e8754f4fa362d9cfe877d7e6&show=true	1368	2
